# Supplementary material for: Crystal structures of three N-(pyridine-2-carbon­yl)pyridine-2-carboxamides as potential ligands for supra­molecular chemistry
Source: Acta Crystallogr E Crystallogr Commun. 2021 Aug 24;77(Pt 9):958–64. doi: 10.1107/S2056989021008562 (PMC8423013; doi:10.1107/S2056989021008562)
Supplement: Supplementary file 1 [file e-77-00958-sup1.cif]

##############################################################################
#                                                                            #
# This CIF contains the data in a paper accepted for publication in          #
# Acta Crystallographica Section E. It conforms to the requirements of       #
# Notes for Authors for Acta Crystallographica Section E, and has been       #
# peer reviewed under the auspices of the IUCr Commission on Journals.       #
#                                                                            #
# Full details of the Crystallographic Information File format               #
# are given in the paper "The Crystallographic Information File (CIF):       #
# a New Standard Archive File for Crystallography" by S. R. Hall, F. H.      #
# Allen and I. D. Brown [Acta Cryst. (1991), A47, 655-685].                  #
#                                                                            #
# The current version of the core CIF dictionary is obtainable from          #
# ftp://ftp.iucr.org/pub/cif_core.dic.                                       #
#                                                                            #
# Software is freely available for graphical display of the structure(s)     #
# in this CIF. For information consult the CIF software page                 #
# http://www.iucr.org/resources/cif/software.                                #
#                                                                            #
# This file may be used for bona fide research purposes within the           #
# scientific community so long as proper attribution is given to the journal # 
# article from which it was obtained.                                        #
#                                                                            #
##############################################################################
data_global
_audit_creation_method     'form.cif (version 2.0)'
_journal_data_validation_number     ?
_journal_date_recd_electronic     2021-07-27
_journal_date_accepted     2021-08-17
_journal_name_full     'Acta Crystallographica, Section E'
_journal_year     2021
_journal_volume     77
_journal_issue      9
_journal_page_first     0
_journal_page_last     0
_journal_paper_category     GO
_journal_paper_doi     10.1107/S2056989021008562
_journal_coeditor_code     VM2252
_publ_contact_author_name
;
Prof. dr. Kristof Van Hecke
;
_publ_contact_author_address
;
XStruct
Department of Chemistry
Ghent University
Krijgslaan 281-S3
B-9000 Ghent
Belgium
;
_publ_contact_author_email     'Kristof.VanHecke@UGent.be'
_publ_contact_author_fax     ?
_publ_contact_author_phone
;
+32 9 264 48 70
;
_publ_section_title
;
Crystal structures of three
<i>N</i>-(pyridine-2-carbonyl)pyridine-2-carboxamides as potential ligands for
supramolecular chemistry
;
_publ_section_title_footnote     .
loop_
    _publ_author_name
    _publ_author_footnote
    _publ_author_address
    'Xu, Xiaowen' ?
;
Supramolecular Chemistry Group
Centre of Macromolecular Chemistry (CMaC)
Department of Organic and Macromolecular Chemistry
Ghent University
Krijgslaan 281-S4
B-9000 Ghent
Belgium
;
    'Hoogenboom, Richard' ?
;
Supramolecular Chemistry Group
Centre of Macromolecular Chemistry (CMaC)
Department of Organic and Macromolecular Chemistry
Ghent University
Krijgslaan 281-S4
B-9000 Ghent
Belgium
;
    'Van Hecke, Kristof' ?
;
XStruct
Department of Chemistry
Ghent University
Krijgslaan 281-S3
B-9000 Ghent
Belgium
;
_publ_section_synopsis
;
The crystal structures of three
<i>N</i>-(pyridine-2-carbonyl)pyridine-2-carboxamide ligands, with or without
F atoms on the 3-position of the pyridine ring, with potential use in
supramolecular chemistry are reported.
;
data_1
_audit_creation_method
;
Olex2 1.2
(compiled May 18 2018 14:05:52 for OlexSys, GUI svn.r5506)
;
_chemical_name_systematic
;
<i>N</i>-(Pyridine-2-carbonyl)pyridine-2-carboxamide
;
_chemical_name_common     ?
_chemical_formula_moiety     'C12 H9 N3 O2'
_chemical_formula_sum     'C12 H9 N3 O2'
_chemical_formula_iupac     'C12 H9 N3 O2'
_chemical_formula_weight     227.22
_chemical_melting_point     ?
_chemical_absolute_configuration     .
_space_group_crystal_system     orthorhombic
_space_group_name_H-M_alt     'P n a 21'
_space_group_name_Hall     'P 2c -2n'
loop_
    _space_group_symop_operation_xyz
    'x, y, z'
    '-x, -y, z+1/2'
    '-x+1/2, y+1/2, z+1/2'
    'x+1/2, -y+1/2, z'
_cell_length_a     16.2689(6)
_cell_length_b     12.8086(7)
_cell_length_c     4.9983(2)
_cell_angle_alpha     90
_cell_angle_beta     90
_cell_angle_gamma     90
_cell_volume     1041.56(8)
_cell_formula_units_Z     4
_cell_measurement_reflns_used     4719
_cell_measurement_theta_min     4.2110
_cell_measurement_theta_max     74.0080
_cell_measurement_temperature     100(2)
_exptl_crystal_description     block
_exptl_crystal_colour     'clear colourless'
_exptl_crystal_size_max     0.202
_exptl_crystal_size_mid     0.116
_exptl_crystal_size_min     0.057
_exptl_crystal_density_diffrn     1.449
_exptl_crystal_density_meas     ?
_exptl_crystal_density_method     'not measured'
_exptl_crystal_F_000     472
loop_
    _exptl_crystal_face_index_h
    _exptl_crystal_face_index_k
    _exptl_crystal_face_index_l
    _exptl_crystal_face_perp_dist
    -6 7 0 0.0390
    7 -6 0 0.0118
    7 4 2 0.0697
    -5 -3 -3 0.0960
    -1 0 -3 0.0900
    10 3 0 0.0374
    -8 -4 -1 0.0844
    5 7 0 0.0447
    -9 4 1 0.0564
    -10 3 0 0.0568
    0 4 3 0.0917
    -4 -3 3 0.0951
    -4 -7 1 0.0399
    7 -5 -1 0.0426
_exptl_absorpt_coefficient_mu     0.849
_exptl_absorpt_correction_type     gaussian
_exptl_absorpt_process_details
;
(CrysAlisPro; Rigaku OD, 2015)
;
_exptl_absorpt_correction_T_min     0.187
_exptl_absorpt_correction_T_max     0.563
_diffrn_ambient_temperature     100(2)
_diffrn_source     'micro-focus sealed X-ray tube'
_diffrn_radiation_type     CuK\a
_diffrn_radiation_wavelength     1.54184
_diffrn_radiation_monochromator     mirror
_diffrn_measurement_device_type     'SuperNova, Dual, Cu at zero, Atlas'
_diffrn_measurement_device     'four-circle diffractometer'
_diffrn_measurement_method     '\w scans'
_diffrn_detector     'CCD plate'
_diffrn_detector_area_resol_mean     10.4839
_diffrn_reflns_number     8626
_diffrn_reflns_av_R_equivalents     0.0761
_diffrn_reflns_av_unetI/netI     0.0421
_diffrn_reflns_theta_min     4.393
_diffrn_reflns_theta_max     75.324
_diffrn_reflns_theta_full     67.684
_diffrn_measured_fraction_theta_max     0.989
_diffrn_measured_fraction_theta_full     1.000
_diffrn_reflns_limit_h_min     -14
_diffrn_reflns_limit_h_max     20
_diffrn_reflns_limit_k_min     -15
_diffrn_reflns_limit_k_max     15
_diffrn_reflns_limit_l_min     -5
_diffrn_reflns_limit_l_max     6
_diffrn_radiation_probe     x-ray
_refine_special_details     ?
_reflns_number_total     2028
_reflns_number_gt     1831
_reflns_threshold_expression     'I > 2\s(I)'
_refine_ls_structure_factor_coef     Fsqd
_refine_ls_matrix_type     full
_refine_ls_R_factor_all     0.0656
_refine_ls_R_factor_gt     0.0597
_refine_ls_wR_factor_gt     0.1590
_refine_ls_wR_factor_ref     0.1700
_refine_ls_goodness_of_fit_ref     1.071
_refine_ls_restrained_S_all     1.071
_refine_ls_number_reflns     2028
_refine_ls_number_parameters     157
_refine_ls_number_restraints     1
_refine_ls_hydrogen_treatment     mixed
_refine_ls_weighting_scheme     calc
_refine_ls_weighting_details
              'w=1/[\s^2^(Fo^2^)+(0.1236P)^2^+0.0215P] where P=(Fo^2^+2Fc^2^)/3'
_atom_sites_solution_hydrogens     mixed
_atom_sites_solution_primary     direct
_atom_sites_solution_secondary     ?
_refine_ls_shift/su_max     0.000
_refine_ls_shift/su_mean     0.000
_refine_diff_density_max     0.318
_refine_diff_density_min     -0.299
_refine_ls_extinction_method     none
_refine_ls_extinction_coef     .
_refine_ls_abs_structure_details
;
Flack <i>x</i> determined using 673 quotients
[(<i>I</i>^+^)-(<i>I</i>^-^)]/[(<i>I</i>^+^)+(<i>I</i>^-^)]
(Parsons <i>et al.</i>,  2013)
;
_refine_ls_abs_structure_Flack     0.0(3)
loop_
    _atom_type_symbol
    _atom_type_description
    _atom_type_scat_dispersion_real
    _atom_type_scat_dispersion_imag
    _atom_type_scat_source
    'C' 'C' 0.0181 0.0091
                         'International Tables Vol C Tables 4.2.6.8 and 6.1.1.4'
    'H' 'H' 0.0000 0.0000
                         'International Tables Vol C Tables 4.2.6.8 and 6.1.1.4'
    'N' 'N' 0.0311 0.0180
                         'International Tables Vol C Tables 4.2.6.8 and 6.1.1.4'
    'O' 'O' 0.0492 0.0322
                         'International Tables Vol C Tables 4.2.6.8 and 6.1.1.4'
_computing_data_collection
;
CrysAlisPro (Rigaku OD, 2015)
;
_computing_cell_refinement
;
CrysAlisPro (Rigaku OD, 2015)
;
_computing_data_reduction
;
CrysAlisPro (Rigaku OD, 2015)
;
_computing_structure_solution
;
ShelXS (Sheldrick, 2008)
;
_computing_structure_refinement
;
ShelXL (Sheldrick, 2015)
;
_computing_molecular_graphics
;
<i>OLEX2</i> (Dolomanov <i>et al.</i>,  2009)
;
_computing_publication_material
;
<i>OLEX2</i> (Dolomanov <i>et al.</i>,  2009)
;
loop_
    _atom_site_type_symbol
    _atom_site_label
    _atom_site_fract_x
    _atom_site_fract_y
    _atom_site_fract_z
    _atom_site_U_iso_or_equiv
    _atom_site_adp_type
    _atom_site_calc_flag
    _atom_site_occupancy
    _atom_site_disorder_assembly
    _atom_site_disorder_group
    O O1 0.29400(14) 0.3937(2) 0.2999(6) 0.0362(7) Uani d 1 . .
    O O2 0.22855(16) 0.2512(2) 0.7000(6) 0.0343(7) Uani d 1 . .
    N N1 0.10762(18) 0.4562(3) -0.0277(7) 0.0301(7) Uani d 1 . .
    N N2 0.16131(17) 0.3339(2) 0.3528(7) 0.0299(7) Uani d 1 . .
    N N3 0.01890(19) 0.2587(3) 0.5153(7) 0.0335(8) Uani d 1 . .
    C C1 0.1883(2) 0.4642(3) 0.0217(8) 0.0288(8) Uani d 1 . .
    C C2 0.2393(2) 0.5328(3) -0.1112(8) 0.0322(8) Uani d 1 . .
    H H2A 0.296091 0.536690 -0.068626 0.039 Uiso calc 1 . .
    C C3 0.2060(2) 0.5956(3) -0.3071(9) 0.0372(9) Uani d 1 . .
    H H3 0.239464 0.643907 -0.401515 0.045 Uiso calc 1 . .
    C C4 0.1232(2) 0.5872(3) -0.3640(9) 0.0372(9) Uani d 1 . .
    H H4 0.098806 0.628601 -0.500275 0.045 Uiso calc 1 . .
    C C5 0.0767(2) 0.5170(3) -0.2176(8) 0.0344(8) Uani d 1 . .
    H H5 0.019566 0.512061 -0.255151 0.041 Uiso calc 1 . .
    C C6 0.2213(2) 0.3943(3) 0.2372(8) 0.0279(8) Uani d 1 . .
    C C7 0.1662(2) 0.2696(3) 0.5753(8) 0.0284(8) Uani d 1 . .
    C C8 0.0840(2) 0.2245(3) 0.6517(8) 0.0290(8) Uani d 1 . .
    C C9 -0.0551(2) 0.2220(3) 0.5853(10) 0.0361(9) Uani d 1 . .
    H H9 -0.101987 0.245492 0.489110 0.043 Uiso calc 1 . .
    C C10 -0.0664(2) 0.1513(3) 0.7923(9) 0.0371(9) Uani d 1 . .
    H H10 -0.119977 0.127904 0.838484 0.045 Uiso calc 1 . .
    C C11 0.0010(3) 0.1157(4) 0.9290(9) 0.0410(10) Uani d 1 . .
    H H11 -0.004963 0.066767 1.070577 0.049 Uiso calc 1 . .
    C C12 0.0785(2) 0.1526(3) 0.8565(9) 0.0368(9) Uani d 1 . .
    H H12 0.126414 0.128826 0.946242 0.044 Uiso calc 1 . .
    H H2 0.110(3) 0.341(4) 0.286(12) 0.044 Uiso d 1 . .
loop_
    _atom_site_aniso_label
    _atom_site_aniso_U_11
    _atom_site_aniso_U_22
    _atom_site_aniso_U_33
    _atom_site_aniso_U_12
    _atom_site_aniso_U_13
    _atom_site_aniso_U_23
    O1 0.0224(11) 0.0457(15) 0.0404(17) 0.0004(11) -0.0002(11) 0.0017(13)
    O2 0.0291(12) 0.0387(14) 0.0352(15) 0.0032(10) -0.0065(10) 0.0041(12)
    N1 0.0235(13) 0.0340(15) 0.0328(17) 0.0006(11) -0.0019(12) -0.0011(13)
    N2 0.0235(13) 0.0350(15) 0.0312(17) 0.0004(11) -0.0032(12) 0.0022(13)
    N3 0.0286(14) 0.0353(16) 0.0365(19) -0.0011(11) 0.0011(13) 0.0023(15)
    C1 0.0270(15) 0.0290(16) 0.0302(19) 0.0025(13) 0.0024(14) -0.0040(14)
    C2 0.0270(16) 0.0333(18) 0.036(2) -0.0007(13) 0.0064(15) -0.0024(16)
    C3 0.0379(19) 0.0334(18) 0.040(2) 0.0007(15) 0.0100(17) 0.0029(17)
    C4 0.0424(19) 0.0361(18) 0.033(2) 0.0081(17) 0.0016(17) -0.0015(16)
    C5 0.0308(16) 0.0393(18) 0.033(2) 0.0036(15) 0.0007(16) -0.0005(17)
    C6 0.0214(15) 0.0318(17) 0.0304(19) 0.0016(12) -0.0011(13) -0.0024(15)
    C7 0.0303(16) 0.0281(16) 0.0269(18) 0.0034(13) -0.0011(14) 0.0002(14)
    C8 0.0283(16) 0.0296(17) 0.0292(19) 0.0010(13) -0.0011(13) -0.0032(15)
    C9 0.0262(16) 0.0390(19) 0.043(2) -0.0019(15) 0.0023(16) 0.0022(16)
    C10 0.0350(17) 0.0367(18) 0.040(2) -0.0063(15) 0.0072(16) -0.0006(17)
    C11 0.043(2) 0.041(2) 0.038(3) -0.0062(16) 0.0010(18) 0.0060(18)
    C12 0.0346(17) 0.041(2) 0.035(2) -0.0004(15) -0.0030(15) 0.0069(17)
_geom_special_details
;
 All esds (except the esd in the dihedral angle between two l.s. planes)
 are estimated using the full covariance matrix.  The cell esds are taken
 into account individually in the estimation of esds in distances, angles
 and torsion angles; correlations between esds in cell parameters are only
 used when they are defined by crystal symmetry.  An approximate (isotropic)
 treatment of cell esds is used for estimating esds involving l.s. planes.
;
loop_
    _geom_bond_atom_site_label_1
    _geom_bond_atom_site_label_2
    _geom_bond_site_symmetry_2
    _geom_bond_distance
    _geom_bond_publ_flag
    O1 C6 . 1.224(4) ?
    O2 C7 . 1.214(4) ?
    N1 C1 . 1.339(4) ?
    N1 C5 . 1.327(5) ?
    N2 C6 . 1.373(5) ?
    N2 C7 . 1.385(5) ?
    N2 H2 . 0.90(5) ?
    N3 C8 . 1.333(5) ?
    N3 C9 . 1.339(5) ?
    C1 C2 . 1.379(5) ?
    C1 C6 . 1.499(5) ?
    C2 H2A . 0.9500 ?
    C2 C3 . 1.378(6) ?
    C3 H3 . 0.9500 ?
    C3 C4 . 1.380(6) ?
    C4 H4 . 0.9500 ?
    C4 C5 . 1.385(6) ?
    C5 H5 . 0.9500 ?
    C7 C8 . 1.506(5) ?
    C8 C12 . 1.380(6) ?
    C9 H9 . 0.9500 ?
    C9 C10 . 1.387(6) ?
    C10 H10 . 0.9500 ?
    C10 C11 . 1.370(6) ?
    C11 H11 . 0.9500 ?
    C11 C12 . 1.394(6) ?
    C12 H12 . 0.9500 ?
loop_
    _geom_angle_atom_site_label_1
    _geom_angle_atom_site_label_2
    _geom_angle_atom_site_label_3
    _geom_angle_site_symmetry_1
    _geom_angle_site_symmetry_3
    _geom_angle
    _geom_angle_publ_flag
    C5 N1 C1 . . 117.3(3) ?
    C6 N2 C7 . . 129.2(3) ?
    C6 N2 H2 . . 116(3) ?
    C7 N2 H2 . . 114(3) ?
    C8 N3 C9 . . 117.8(4) ?
    N1 C1 C2 . . 123.3(4) ?
    N1 C1 C6 . . 115.9(3) ?
    C2 C1 C6 . . 120.7(3) ?
    C1 C2 H2A . . 120.7 ?
    C3 C2 C1 . . 118.6(3) ?
    C3 C2 H2A . . 120.7 ?
    C2 C3 H3 . . 120.5 ?
    C2 C3 C4 . . 119.0(4) ?
    C4 C3 H3 . . 120.5 ?
    C3 C4 H4 . . 120.8 ?
    C3 C4 C5 . . 118.3(4) ?
    C5 C4 H4 . . 120.8 ?
    N1 C5 C4 . . 123.5(4) ?
    N1 C5 H5 . . 118.3 ?
    C4 C5 H5 . . 118.3 ?
    O1 C6 N2 . . 125.1(3) ?
    O1 C6 C1 . . 122.3(3) ?
    N2 C6 C1 . . 112.6(3) ?
    O2 C7 N2 . . 125.1(3) ?
    O2 C7 C8 . . 122.5(3) ?
    N2 C7 C8 . . 112.4(3) ?
    N3 C8 C7 . . 116.7(3) ?
    N3 C8 C12 . . 123.1(4) ?
    C12 C8 C7 . . 120.1(3) ?
    N3 C9 H9 . . 118.6 ?
    N3 C9 C10 . . 122.9(4) ?
    C10 C9 H9 . . 118.6 ?
    C9 C10 H10 . . 120.5 ?
    C11 C10 C9 . . 118.9(4) ?
    C11 C10 H10 . . 120.5 ?
    C10 C11 H11 . . 120.6 ?
    C10 C11 C12 . . 118.7(4) ?
    C12 C11 H11 . . 120.6 ?
    C8 C12 C11 . . 118.6(4) ?
    C8 C12 H12 . . 120.7 ?
    C11 C12 H12 . . 120.7 ?
loop_
    _geom_torsion_atom_site_label_1
    _geom_torsion_atom_site_label_2
    _geom_torsion_atom_site_label_3
    _geom_torsion_atom_site_label_4
    _geom_torsion_site_symmetry_1
    _geom_torsion_site_symmetry_2
    _geom_torsion_site_symmetry_3
    _geom_torsion_site_symmetry_4
    _geom_torsion
    _geom_torsion_publ_flag
    O2 C7 C8 N3 . . . . 173.6(4) ?
    O2 C7 C8 C12 . . . . -5.5(5) ?
    N1 C1 C2 C3 . . . . -0.8(6) ?
    N1 C1 C6 O1 . . . . 179.4(4) ?
    N1 C1 C6 N2 . . . . -1.1(5) ?
    N2 C7 C8 N3 . . . . -5.8(5) ?
    N2 C7 C8 C12 . . . . 175.2(4) ?
    N3 C8 C12 C11 . . . . -1.6(6) ?
    N3 C9 C10 C11 . . . . -1.1(7) ?
    C1 N1 C5 C4 . . . . -0.1(6) ?
    C1 C2 C3 C4 . . . . -0.3(6) ?
    C2 C1 C6 O1 . . . . -1.5(5) ?
    C2 C1 C6 N2 . . . . 178.0(3) ?
    C2 C3 C4 C5 . . . . 1.1(6) ?
    C3 C4 C5 N1 . . . . -1.0(6) ?
    C5 N1 C1 C2 . . . . 1.0(6) ?
    C5 N1 C1 C6 . . . . -179.9(3) ?
    C6 N2 C7 O2 . . . . -4.7(6) ?
    C6 N2 C7 C8 . . . . 174.7(3) ?
    C6 C1 C2 C3 . . . . -179.8(3) ?
    C7 N2 C6 O1 . . . . 7.6(6) ?
    C7 N2 C6 C1 . . . . -171.9(3) ?
    C7 C8 C12 C11 . . . . 177.4(4) ?
    C8 N3 C9 C10 . . . . 0.3(6) ?
    C9 N3 C8 C7 . . . . -178.0(3) ?
    C9 N3 C8 C12 . . . . 1.0(6) ?
    C9 C10 C11 C12 . . . . 0.5(7) ?
    C10 C11 C12 C8 . . . . 0.7(7) ?
loop_
    _geom_hbond_atom_site_label_D
    _geom_hbond_atom_site_label_H
    _geom_hbond_atom_site_label_A
    _geom_hbond_site_symmetry_D
    _geom_hbond_site_symmetry_H
    _geom_hbond_site_symmetry_A
    _geom_hbond_distance_DH
    _geom_hbond_distance_HA
    _geom_hbond_distance_DA
    _geom_hbond_angle_DHA
    _geom_hbond_publ_flag
    N2 H2 N1 ? ? ? 0.90(5) 2.15(6) 2.614(5) 111(4) yes
    N2 H2 N3 . . . 0.90(5) 2.15(5) 2.637(4) 113(5) yes
    C3 H3 O2 . . 3_553 0.95 2.48 3.343(5) 152 yes
    C5 H5 N1 . . 2_564 0.95 2.51 3.393(5) 154 yes
_shelx_space_group_comment
;
The symmetry employed for this shelxl refinement is uniquely defined
by the following loop, which should always be used as a source of
symmetry information in preference to the above space-group names.
They are only intended as comments.
;
_shelx_estimated_absorpt_T_min     ?
_shelx_estimated_absorpt_T_max     ?
_shelx_hkl_file
;
   0   0  -4 1984.48 644.281  10
   0   0  -3-167.217 198.115  10
   0   0  -2 17826.4 1163.59  10
   0   0  -1-20.9559 117.332  10
   0   0   1 13.8379 99.0381   1
   0   0   1 8.25820 77.9846  19
   0   0   2 16965.6 986.707   1
   0   0   2 14780.5 872.590  19
   0   0   3-67.9335 224.158   1
   0   0   4 1909.30 574.073   1
   0   0   4 2023.62 359.362   6
   0   0   4 2230.90 664.701   3
   0   0   5 17.1395 167.766   6
   0   0   5 97.6252 148.284   4
   0   0   5 1.45843 98.7244  14
   0   0   6 958.111 148.716  14
   0   0   6 667.617 131.942   6
   0   0   6 877.820 152.804   4
   0  -1  -4-642.434 372.349  10
   0   1  -3 28027.3 1808.87  10
   0  -1  -3 28405.9 1952.74  10
   0   1  -2 177.980 157.832  10
   0   1  -2 13.7990 97.4371   9
   0  -1  -2 0.68674 198.594  10
   0   1  -1 111084. 1860.35  10
   0   1  -1 110304. 1356.12   9
   0   1   0 7.06620 28.0442   8
   0   1   1 108319. 1657.34   1
   0  -1   1 105828. 1980.41  19
   0  -1   1 105632. 1665.79   1
   0  -1   2 17.8030 154.725  19
   0   1   2 51.9099 62.7196  19
   0   1   2 31.5852 155.397   1
   0  -1   2 13.1706 184.581   1
   0   1   3 30433.1 1792.85   1
   0  -1   3 29075.1 1759.69   1
   0   1   4-208.576 255.800   3
   0   1   4-49.6549 104.416   6
   0   1   4 404.356 227.048   1
   0  -1   4-175.316 261.677   1
   0  -1   4 225.085 174.673   6
   0  -1   4 395.009 261.773   3
   0  -1   4 147.896 151.738  14
   0   1   5 768.836 288.579   4
   0  -1   5 642.015 254.788   4
   0   1   5 2103.27 332.765   6
   0  -1   5 2492.33 365.429   6
   0   1   5 2050.02 306.329  14
   0  -1   5 2045.16 305.236  14
   0   1   6 58.9207 57.4144  14
   0   1   6-6.53859 64.0169   4
   0  -1   6 6.56452 59.5082   4
   0  -1   6 149.506 79.9013  14
   0  -1   6-56.3064 65.3537   6
   0   1   6-35.2426 72.6651   6
   0  -2  -4 5352.46 1059.07  10
   0   2  -4 4925.47 856.571  18
   0   2  -3-1.81085 167.913  10
   0  -2  -3-372.613 287.809  10
   0  -2  -2 82584.8 2635.18  10
   0   2  -2 77191.4 1664.98   9
   0   2  -2 80142.1 2248.38  10
   0   2  -1 87.0174 97.5391   9
   0  -2   0 26016.4 865.619  19
   0   2   0 25614.1 611.803   8
   0  -2   1 89.4800 144.913  19
   0   2   1 64.6541 103.601   1
   0  -2   1 0.94457 93.0505   1
   0   2   2 85167.4 2254.84   1
   0  -2   2 77301.5 2562.38  19
   0  -2   2 81077.4 2206.67   1
   0   2   3-115.577 247.521   1
   0  -2   3 151.964 150.315  19
   0  -2   3 13.3992 219.160   1
   0   2   3 22.8797 197.086   8
   0   2   4 4513.50 875.046   8
   0  -2   4 5700.29 1018.69   1
   0   2   4 6183.51 1086.32   3
   0  -2   4 6695.56 549.228  14
   0  -2   4 7097.58 646.536   6
   0   2   4 6504.39 1068.50   1
   0   2   4 6683.55 631.245   6
   0  -2   4 5195.74 998.500   3
   0  -2   5-23.8510 130.632  14
   0   2   5-111.915 147.343   6
   0  -2   5 106.423 144.299   6
   0  -2   5-31.2268 151.787   4
   0   2   5-284.310 136.157  14
   0   2   5-113.533 155.670   4
   0   2   6 1716.95 185.102  14
   0  -2   6 736.080 134.183   6
   0  -2   6 1520.29 189.273  14
   0  -2   6 1312.65 174.053   4
   0   2   6 1076.22 163.507   6
   0   2   6 1896.76 220.272   4
   0   3  -4 573.092 278.740  18
   0  -3  -4-1179.64 593.796  10
   0  -3  -3 1236.83 468.877  10
   0   3  -3 875.178 321.796  18
   0   3  -2-50.8733 141.429  18
   0  -3  -2-63.7051 193.751  10
   0   3  -2-42.7157 104.937   9
   0   3  -1 988912. 5945.16   9
   0  -3   0-8.03023 157.980  19
   0   3   0 75.6897 97.1092   8
   0   3   1 993751. 6649.48   8
   0  -3   1 993981. 5364.06   1
   0   3   1 979846. 5249.12   1
   0   3   2 13.9046 129.777   1
   0  -3   2-54.3993 232.970  19
   0  -3   2 4.45213 166.394   1
   0   3   2-8.92656 182.901   8
   0  -3   3 835.081 401.572  19
   0   3   3 574.189 284.847   8
   0   3   3 520.874 340.756   3
   0   3   3 959.680 340.834   1
   0  -3   3 858.490 329.592   1
   0  -3   4-30.3310 120.324   6
   0  -3   4-450.987 347.279   1
   0   3   4-1022.36 415.349   8
   0  -3   4 14.8846 80.0733  14
   0   3   4-85.3083 207.464   6
   0  -3   4-450.303 308.598   3
   0   3   4-480.386 305.402   3
   0  -3   5 2037.38 311.813   6
   0   3   5 951.453 267.760   4
   0   3   5 2196.61 347.130   6
   0  -3   5 1713.84 286.575  14
   0  -3   5 504.204 230.590   4
   0   3   6-83.5208 58.2422   4
   0  -3   6-27.1933 49.2849   4
   0   3   6-9.79558 34.0528   6
   0  -3   6 86.5853 55.2132   6
   0   3   6-27.8977 44.7884  14
   0  -3   6 4.36378 52.4222  14
   0   4  -4 2036.71 534.021  18
   0  -4  -4 1505.85 586.674  10
   0   4  -3-441.091 228.414  18
   0  -4  -3-139.764 380.750  10
   0   4  -2 158446. 2773.18   9
   0   4  -2 155953. 3181.11  18
   0  -4  -2 152314. 3810.98  10
   0   4  -1-27.6031 127.864   9
   0  -4  -1 5.96607 133.662  10
   0  -4   0 9587.83 798.138  19
   0   4   0 9665.54 555.608   8
   0   4   1-54.5382 151.721   8
   0   4   1 141.613 95.8726   1
   0   4   1-9.62241 86.0951   3
   0  -4   1 18.2567 89.1391   1
   0   4   2 173728. 3397.69   1
   0  -4   2 162674. 4465.13  19
   0   4   2 164845. 3663.37   8
   0  -4   2 173840. 3373.29   1
   0  -4   3 132.827 185.204   3
   0   4   3 614.573 298.759   1
   0   4   3 25.8701 117.001   8
   0   4   3 44.1826 174.215   3
   0  -4   3 366.355 268.101  19
   0  -4   3 338.126 271.508   1
   0  -4   4 2337.78 684.831   3
   0   4   4 1979.34 343.641   6
   0  -4   4-98.2126 165.002   4
   0   4   4 1934.03 583.109   8
   0  -4   4 1580.18 310.752   6
   0   4   4 61.3116 179.492   4
   0   4   4 2743.17 736.149   1
   0  -4   4 1624.87 532.472   1
   0  -4   4 2015.06 316.284  14
   0   4   4 1205.68 440.241   3
   0  -4   5 154.501 128.000  14
   0  -4   5 98.1773 119.458   4
   0   4   5-76.2598 106.919   4
   0   4   5 28.8650 97.5796   6
   0  -4   5-57.2668 121.523   6
   0  -4   6 559.681 110.210  14
   0   5  -3 13936.8 1258.92  18
   0  -5  -3 12792.6 1458.56  10
   0   5  -2-37.9014 163.353  18
   0  -5  -2 164.704 243.468  10
   0  -5  -1 49648.0 1781.48  10
   0   5  -1 45316.1 1451.79   8
   0   5  -1 48247.2 1699.17   9
   0   5   0 72.0651 114.783   8
   0   5   1 37567.5 1007.41   1
   0  -5   1 36357.9 948.354   1
   0  -5   1 39730.6 1115.94   3
   0   5   1 33396.1 934.893   3
   0   5   1 46189.3 1595.53   8
   0  -5   1 47890.7 2269.79  19
   0  -5   2 146.815 140.880   1
   0   5   2-61.6771 153.550   3
   0   5   2 12.7315 169.461   8
   0  -5   2-11.4915 189.050  19
   0  -5   2-7.62208 148.447   3
   0   5   2 49.0392 131.315   1
   0   5   3 14861.0 1390.83   1
   0   5   3 13941.9 1330.22   3
   0   5   3 15101.1 1382.18   8
   0  -5   3 10590.2 631.453  14
   0  -5   3 13105.7 1276.67   1
   0  -5   3 12414.1 1332.33   3
   0  -5   4 33.8379 109.519   4
   0  -5   4 60.1065 96.6943  14
   0   5   4-79.3839 138.442   4
   0   5   4 85.3182 92.4916   6
   0  -5   4-1.30112 123.966   6
   0   5   4-49.7519 144.484  12
   0  -5   5 345.488 134.504  14
   0   5   5 345.482 123.365   6
   0   5   5 136.732 86.6786   4
   0  -5   5 139.743 94.1882   4
   0  -5   5 395.261 128.651   6
   0  -6  -3-68.1587 156.381  13
   0  -6  -3 67.0023 227.459  10
   0  -6  -2 126812. 3880.34  10
   0   6  -2 115843. 2898.11   9
   0  -6  -1 86.8329 192.952  10
   0   6  -1 217.727 136.354   8
   0   6  -1-102.102 137.686   9
   0  -6   0 99622.5 2357.30  10
   0   6   0 88144.8 2132.40   8
   0  -6   1-30.4191 249.867  19
   0   6   1-25.3368 128.971   8
   0   6   2 118981. 3233.02   8
   0  -6   2 132852. 4760.75  19
   0  -6   3-21.1207 82.9510  14
   0   6   3-43.4996 91.3502  12
   0  -6   4 8104.25 625.734  14
   0   6   4 7574.65 596.941  12
   0  -6   5-104.546 112.553  14
   0  -6   5-79.5518 106.965  16
   0  -7  -4-162.093 119.154  13
   0  -7  -3 25834.5 2215.13  10
   0  -7  -3 21768.5 1116.45  13
   0  -7  -2 336.921 274.970  10
   0   7  -2 68.8016 201.223   9
   0   7  -1 20524.4 1400.77   9
   0   7  -1 17893.7 1182.21   8
   0  -7   0-75.8413 126.012  10
   0   7   0-27.9259 115.097   8
   0   7   1 22721.0 1302.15   8
   0   7   2 260.481 198.485   8
   0  -7   3 24566.7 1057.08  14
   0   7   3 26839.6 1884.85   8
   0   7   3 24390.8 971.567  12
   0  -7   4-34.6841 123.916  14
   0   7   4-97.1016 110.902  12
   0  -7   5 450.075 198.200  16
   0  -7   5 5179.78 444.914  14
   0  -8  -4 1944.81 302.936  13
   0  -8  -3 7.52960 144.077  13
   0  -8  -3 74.4714 347.410  10
   0   8  -2 5825.35 796.368   9
   0  -8  -2 5284.78 569.085  13
   0  -8  -2 7434.58 1132.80  10
   0  -8  -1-1.03703 214.552  10
   0   8  -1-57.5384 274.238   9
   0   8   0 79016.0 2487.58   8
   0  -8   0 80857.7 2694.93  10
   0   8   1-3.89319 117.441   8
   0   8   2 5594.33 486.239  17
   0   8   2 5361.03 417.150  12
   0  -8   2 4848.06 494.112  14
   0  -8   3-81.7785 162.682  14
   0   8   3 2.90969 80.8134  12
   0   8   3 228.273 185.828   8
   0   8   4 1899.15 290.512  12
   0  -8   4 2145.53 338.230  14
   0  -8   5 27.1526 62.9508  16
   0  -8   5 25.0347 76.0181  14
   0  -9  -4 143.157 103.078  13
   0  -9  -3 6250.11 613.208  13
   0  -9  -2 195.975 156.892  13
   0  -9  -2 322.367 266.640  10
   0   9  -1 23364.4 1803.10   9
   0  -9  -1 26731.7 1973.80  10
   0   9   0-108.531 308.804   9
   0   9   0-200.572 164.111   8
   0   9   1 18461.2 887.592  17
   0   9   1 20425.8 803.134  12
   0   9   2 4.09565 68.3436  12
   0   9   2 315.228 227.610   8
   0  -9   2-84.5775 176.316  14
   0   9   2 209.637 127.291  17
   0  -9   3 4808.72 525.856  14
   0   9   3 5841.07 463.838  12
   0  -9   4-134.363 160.228  14
   0   9   4-13.2232 86.0578  12
   0  -9   5 101.907 62.2394  16
   0 -10  -4 201.905 98.4243  13
   0 -10  -3-1.42155 127.279  13
   0 -10  -2 12270.5 922.451  13
   0  10  -1 231.965 187.699   9
   0  10   0 9119.73 1024.93   8
   0  10   0 8805.85 1273.80   9
   0  10   1 95.7823 99.5094  12
   0  10   1-58.8374 97.8883  17
   0  10   1 97.0852 158.890   8
   0  10   2 12528.7 668.287  12
   0  10   2 13095.0 817.267  17
   0  10   3 68.3093 97.8075  12
   0  10   4 294.373 117.066  12
   0 -10   4-50.4951 99.9515  16
   0 -11  -4-22.6344 71.1761  13
   0 -11  -3 10230.8 722.790  13
   0 -11  -2-7.63007 161.318  13
   0  11   0-296.207 211.422   8
   0  11   0-164.710 269.261   9
   0  11   1 22426.3 1052.26  17
   0  11   1 22528.1 918.244  12
   0  11   2-8.31197 98.1493  12
   0 -11   3 405.611 160.719  16
   0  11   3 9014.68 535.928  12
   0 -11   4 101.817 79.3705  16
   0 -11   4-47.0465 66.9102  15
   0 -12  -3 45.8197 114.167  13
   0 -12  -2 9138.10 774.407  13
   0 -12  -1-43.2518 204.668  13
   0  12   0 952.312 216.565  12
   0  12   1-135.582 150.297  17
   0  12   1 27.5611 97.6996  12
   0  12   2 9458.51 574.551  12
   0  12   3-7.05775 86.2805  12
   0 -13  -3 72.8006 100.735  13
   0 -13  -2 84.2080 141.300  13
   0 -13  -1 13207.2 923.376  13
   0 -13   0-55.1461 193.873  13
   0  13   0 5.87590 92.5302  12
   0  13   1 14174.3 697.923  12
   0  13   2-16.1192 89.0165  12
   0  13   3 37.6547 71.9353  12
   0 -14  -3 0.76663 53.8434  13
   0 -14  -2 1044.28 217.467  13
   0  14  -1 79.9394 74.3376  12
   0 -14  -1 13.2567 128.588  13
   0 -14   0 11898.8 726.375  13
   0  14   0 15098.5 638.082  12
   0  14   1-31.7137 78.1869  12
   0  14   2 1067.24 170.856  12
   0  14   3 15.1250 36.0174  12
   0 -15  -2-38.5622 70.2588  13
   0 -15  -1 124.568 77.3013  13
   0  15   0 43.1033 41.8419  12
   0  15   1 245.448 74.6746  12
   0  15   2 47.0863 37.4958  12
   1   0  -4-926.697 497.500  10
   1   0  -3 9.06789 275.026  10
  -1   0  -3-371.220 271.807  10
  -1   0  -2 253.729 198.907  10
   1   0  -2-138.547 269.885  10
   1   0  -1 65.9289 80.2704   9
  -1   0  -1-4.43658 106.833  10
   1   0   1-9.85850 81.2917  19
  -1   0   1-19.2865 118.263  19
   1   0   1-3.29447 105.893   1
   1   0   2-49.1724 158.776   1
  -1   0   2-69.1776 193.820  19
   1   0   2 45.0886 123.476  19
  -1   0   2-6.55754 165.464   1
   1   0   3 66.1918 222.437   3
  -1   0   3 153.103 160.573   1
   1   0   3 45.9225 210.802   1
   1   0   4-47.0472 231.199   1
   1   0   4-6.91177 106.681   6
   1   0   4-150.223 203.292   3
  -1   0   4-13.1338 262.925   1
  -1   0   4-407.943 312.789   3
   1   0   5 133.882 158.125   6
   1   0   5-106.486 107.396  14
  -1   0   5 287.628 178.483   6
   1   0   5 200.592 189.009   4
  -1   0   5 91.7812 163.499   4
  -1   0   5-74.3605 121.111  14
   1   0   6-45.8153 76.8582   4
   1   0   6 85.2927 64.1940  14
  -1   0   6-7.62184 53.8769  14
  -1   0   6-18.8373 81.7297   4
   1   0   6-30.1578 65.9605   6
  -1   0   6-42.9236 71.8855   6
   1  -1  -4 1689.18 654.025  10
  -1  -1  -4 2156.75 653.070  10
   1   1  -4 2133.11 608.619  10
   1  -1  -3 38144.5 2297.34  10
   1   1  -3 38711.8 2177.02  10
  -1   1  -3 36714.3 2012.16  10
  -1  -1  -3 36996.2 2181.94  10
  -1   1  -2 9044.38 766.960  10
   1   1  -2 9439.90 634.414   9
  -1  -1  -2 9846.64 872.156  10
   1   1  -2 9711.95 867.750  10
   1  -1  -2 9163.00 903.453  10
   1   1  -1 12814.3 550.075   9
   1   1  -1 13521.0 718.408  10
  -1  -1  -1 13901.5 676.816  10
  -1   1  -1 12301.5 362.340   9
  -1   1  -1 12491.0 579.166  10
   1   1   0 35863.7 665.130  11
   1   1   0 25820.0 508.744   8
   1  -1   0 29489.3 514.998  10
   1   1   0 32199.1 596.501   2
   1  -1   0 26377.5 541.304  11
   1  -1   0 32528.6 642.130   3
   1   1   0 28219.9 658.321   9
   1  -1   0 30108.7 556.206   2
   1   1   0 31567.2 632.733   3
   1   1   1 12447.4 590.820   1
   1  -1   1 10815.5 629.386  19
  -1  -1   1 13362.2 774.058  19
   1  -1   1 12609.3 600.346   1
  -1   1   1 13350.4 595.786  19
   1   1   2 9071.52 743.426   1
   1  -1   2 9625.08 761.178   1
  -1  -1   2 9684.77 783.392   1
  -1   1   2 9102.99 711.455  19
  -1  -1   2 8363.08 812.337  19
  -1   1   2 9691.41 769.858   1
   1  -1   2 9059.64 761.734  19
   1  -1   3 40153.0 2067.89   1
   1   1   3 42189.9 2231.05   3
   1  -1   3 41574.2 2210.20   3
  -1   1   3 39803.2 2064.09   1
  -1  -1   3 38611.9 2054.95   1
   1   1   3 35902.8 1931.44   8
   1   1   3 39937.4 2052.14   1
  -1  -1   4 957.877 541.594   3
   1  -1   4 3414.89 402.419  14
  -1   1   4 3417.09 763.104   8
  -1   1   4 1507.75 356.478   6
  -1   1   4 2494.55 712.029   1
   1   1   4 3167.24 423.931   6
   1   1   4 2184.09 634.859   3
  -1   1   4 883.351 586.948   3
   1  -1   4 3509.08 436.805   6
   1  -1   4 3224.01 754.484   1
   1   1   4 2202.14 644.923   1
  -1  -1   4 3428.40 391.949  14
   1  -1   4 3181.99 723.577   3
  -1  -1   4 2910.62 709.623   1
  -1   1   5-88.3907 143.358   4
   1   1   5 267.450 164.512   6
  -1  -1   5-87.1336 161.789   4
   1  -1   5 211.581 164.210   6
   1  -1   5 250.497 179.033   4
   1   1   5 123.086 142.506   4
  -1   1   5 139.637 164.450   6
   1  -1   5 244.530 126.700  14
   1   1   5 338.829 154.811  14
  -1  -1   5 294.139 156.765  14
  -1   1   5 462.011 168.794  14
  -1  -1   5 331.279 169.461   6
   1   1   6 618.367 135.964   4
   1  -1   6 291.762 98.2362   4
  -1   1   6 400.857 110.105   4
  -1   1   6 405.806 101.807  14
   1   1   6 412.992 98.7629  14
   1   1   6 380.304 106.994   6
   1  -1   6 297.221 88.2530  14
   1  -1   6 237.979 92.7223   6
  -1  -1   6 388.967 104.806   4
  -1   1   6 212.814 89.7695   6
  -1  -1   6 405.594 109.438  14
  -1  -1   6 185.751 87.5140   6
   1   2  -4 16556.2 1527.53  18
   1  -2  -4 17700.4 1967.56  10
  -1   2  -4 19930.4 1690.07  18
  -1  -2  -4 14203.7 1690.76  10
   1  -2  -3 5644.77 932.578  10
   1   2  -3 5066.50 777.234  10
  -1  -2  -3 5518.76 910.730  10
  -1   2  -3 4743.98 694.593  10
   1  -2  -2 39990.2 1865.84  10
  -1  -2  -2 43880.0 1879.22  10
  -1   2  -2 36291.3 993.618   9
   1   2  -2 42069.8 1353.99   9
   1   2  -2 41806.2 1701.64  10
  -1   2  -2 37147.7 1432.13  10
   1   2  -1 165528. 2247.06   9
  -1   2  -1 158973. 1869.68   9
   1  -2   0 45708.1 622.313   2
   1  -2   0 54117.4 866.166  10
   1  -2   0 49936.6 705.502  11
   1   2   0 48422.2 690.906  11
   1   2   0 42351.9 584.231   2
  -1   2   0 53609.7 905.864   8
   1   2   0 53113.1 951.312   8
  -1  -2   0 55533.0 1287.12  19
   1  -2   1 163611. 2179.02   1
  -1  -2   1 165524. 3022.81  19
   1   2   1 163085. 2356.15   8
   1  -2   1 158526. 2794.61  19
   1   2   1 167017. 2183.78   1
   1  -2   2 36544.9 1718.39  19
   1   2   2 42077.2 1594.10   1
   1  -2   2 42671.7 1611.33   1
   1   2   2 43219.9 1702.10   8
  -1   2   2 39890.9 1572.30   1
  -1  -2   2 38104.4 1864.39  19
  -1   2   2 36289.9 1274.86  19
  -1  -2   2 42147.5 1626.20   1
   1  -2   3 5892.34 810.983   1
   1   2   3 5702.76 818.393   1
  -1  -2   3 5034.79 850.523  19
   1   2   3 5856.12 792.026   8
  -1  -2   3 5426.15 792.653   1
   1   2   3 5160.22 798.637   3
   1  -2   3 5763.43 869.403   3
  -1   2   3 6066.44 835.249   1
  -1   2   4 17432.0 1769.34   1
  -1  -2   4 22100.7 974.574  14
  -1   2   4 15100.1 1679.85   8
   1   2   4 18370.8 1790.32   1
  -1   2   4 9261.20 1483.55   3
   1   2   4 9795.86 887.458   4
  -1  -2   4 9037.44 1530.79   3
  -1  -2   4 13087.9 911.644   6
  -1   2   4 15473.5 1037.85   6
   1   2   4 19377.2 1866.26   3
   1  -2   4 18971.9 1832.73   1
  -1  -2   4 20355.7 1922.78   1
   1  -2   4 20342.0 1910.48   3
   1  -2   4 24922.5 1138.98   6
   1  -2   4 21309.0 973.828  14
   1   2   4 23085.3 1116.76   6
   1   2   5 1491.56 260.329  14
  -1  -2   5 1937.08 319.878   6
   1  -2   5 1320.73 257.857  14
   1  -2   5 948.797 266.073   4
  -1  -2   5 1583.18 270.335  14
  -1   2   5 211.951 177.085   4
   1  -2   5 1855.82 311.379   6
   1   2   5 1114.48 273.309   4
  -1   2   5 1731.22 278.980  14
  -1   2   5 2028.50 328.783   6
   1   2   5 1480.88 286.315   6
  -1  -2   5-175.480 159.463   4
   1  -2   6 96.0940 58.2725   6
   1   2   6 177.396 82.4776   6
  -1  -2   6 77.9598 66.5481   6
  -1   2   6 206.463 82.6885   6
   1  -2   6 234.960 83.1514   4
  -1  -2   6 312.855 96.3759  14
   1   2   6 362.630 103.078   4
  -1   2   6 146.724 84.5305   4
  -1   2   6 314.311 95.6333  14
   1   2   6 279.323 75.9518  14
  -1  -2   6 166.533 75.2840   4
   1  -2   6 198.862 76.9002  14
  -1   3  -4 1792.17 500.103  18
   1   3  -4 588.283 310.980  18
  -1  -3  -4 594.833 350.408  10
   1  -3  -4 612.791 375.783  10
   1   3  -3 2250.99 477.033  18
  -1   3  -3 1744.60 421.379  18
  -1  -3  -3 2015.87 558.374  10
   1  -3  -3 1829.43 484.848  10
  -1   3  -2 10078.3 769.228  18
  -1   3  -2 8697.87 545.284   9
   1   3  -2 10106.9 697.987   9
   1  -3  -2 10751.7 990.763  10
   1   3  -2 10287.6 746.437  18
  -1  -3  -2 10654.4 969.585  10
   1   3  -1 207324. 2602.98  18
  -1  -3  -1 202640. 2940.23  10
  -1   3  -1 215963. 2800.16  18
   1  -3  -1 213831. 3212.49  10
   1   3  -1 211255. 2909.02   9
   1   3   0 208336. 2227.75   8
   1  -3   0 214184. 2158.58  10
  -1  -3   0 213048. 3079.05  19
  -1   3   0 197574. 2027.94   8
   1  -3   1 199497. 3646.32  19
  -1   3   1 218813. 3233.17   8
   1   3   1 207218. 2502.97   1
   1   3   1 209414. 2839.66   8
   1  -3   1 202456. 2489.44   1
  -1  -3   1 221065. 3882.59  19
   1   3   1 204114. 2505.20   3
   1  -3   1 188899. 2630.16   3
   1   3   2 9789.40 885.176   3
   1   3   2 10754.1 878.313   8
   1  -3   2 10133.2 819.097   1
   1   3   2 10080.1 815.335   1
  -1   3   2 9563.20 795.610   1
  -1  -3   2 10237.4 820.856   1
  -1  -3   2 9434.69 1020.52  19
   1  -3   2 9158.26 971.553  19
  -1   3   3 1980.85 523.182   1
  -1   3   3 2191.32 559.378   8
   1  -3   3 1810.71 477.763   1
   1   3   3 1694.60 461.474   3
  -1  -3   3 1361.76 429.092   1
   1   3   3 1567.96 431.529   8
  -1  -3   3 1359.22 498.600  19
   1  -3   3 2001.21 588.310   3
   1   3   3 1670.87 465.525   1
  -1  -3   4 991.107 531.446   1
  -1   3   4 490.249 265.421   1
   1  -3   4 909.980 221.843  14
  -1  -3   4 694.886 190.453  14
   1  -3   4 1533.42 551.619   1
  -1   3   4 1254.24 465.739   8
   1   3   4 1287.43 477.041   3
   1   3   4 104.111 190.116   4
   1   3   4 1032.50 268.148   6
   1  -3   4 1061.53 429.081   3
  -1  -3   4-54.2284 161.811   6
   1   3   4 1395.81 493.328   1
  -1  -3   4 16.6365 295.860   3
   1  -3   4 1160.73 279.253   6
  -1   3   4 971.451 425.136   3
   1  -3   4-72.9670 144.449   4
  -1   3   4 417.558 228.373   6
  -1  -3   5 129.767 164.408   4
   1   3   5 1647.72 318.963   4
   1  -3   5 1070.28 263.584   4
  -1  -3   5 1585.65 277.802  14
  -1  -3   5 1963.24 312.499   6
  -1   3   5 312.291 216.224   4
   1   3   5 1517.85 248.417  14
   1   3   5 1759.50 303.185   6
   1  -3   5-203.278 148.665  16
  -1   3   5 1974.65 328.620   6
   1  -3   5 1415.25 263.678  14
   1  -3   5 1662.69 286.430   6
  -1  -3   6 1413.82 174.309  14
  -1   3   6 593.528 103.727   6
  -1  -3   6 494.050 110.848   6
   1  -3   6 1033.78 149.993  14
   1   3   6 1018.45 130.697   6
   1   3   6 1059.81 147.879   4
   1   3   6 1048.87 129.792  14
  -1   3   6 873.589 129.676   4
  -1   3   6 1660.11 175.141  14
   1  -3   6 980.458 139.544   4
  -1  -3   6 658.613 120.153   4
   1  -3   6 775.422 122.978   6
   1  -4  -4 6522.15 1215.58  10
   1   4  -4 7040.84 1003.62  18
  -1   4  -4 7364.76 1045.36  18
  -1  -4  -4 5349.81 1155.89  10
   1   4  -3 835.601 318.082  18
  -1   4  -3 1458.02 419.773  18
  -1  -4  -3 1404.94 493.972  10
   1  -4  -3 919.597 468.929  10
   1  -4  -2 4159.36 654.253  10
   1   4  -2 4699.12 506.765   9
  -1   4  -2 4571.36 455.019   9
  -1  -4  -2 5424.51 719.919  10
  -1   4  -2 5112.98 587.233  18
   1   4  -2 4657.54 538.826  18
  -1  -4  -1 39713.0 1440.13  10
   1   4  -1 38326.8 1391.83   9
   1  -4  -1 39085.6 1475.34  10
  -1   4  -1 39492.3 1392.93  18
  -1   4   0 8696.89 515.299   8
  -1  -4   0 9420.16 788.943  19
   1  -4   0 9719.39 557.104  10
   1   4   0 9938.92 579.974   8
  -1  -4   1 37104.1 1045.31   1
   1   4   1 38494.3 1319.09   8
   1   4   1 37401.7 1076.56   1
   1  -4   1 41616.9 1153.18   3
  -1   4   1 44553.6 1528.17   8
   1  -4   1 37120.8 1063.80   1
   1   4   1 36131.5 1090.29   3
  -1   4   1 41090.9 1117.91   1
  -1  -4   1 37459.0 1797.51  19
   1  -4   1 37364.1 1799.51  19
  -1   4   2 4696.75 582.405   1
  -1  -4   2 4454.87 776.964  19
  -1   4   2 4984.37 676.580   8
   1  -4   2 4606.78 572.359   1
   1  -4   2 4037.06 766.441  19
   1   4   2 5096.34 603.600   1
   1   4   2 4739.55 617.840   8
  -1  -4   2 5015.50 597.086   1
   1   4   2 5783.72 642.393   3
   1  -4   2 3221.72 599.594   3
  -1   4   3 501.959 275.709   1
   1  -4   3 810.074 319.592   1
  -1  -4   3 1015.70 362.224   1
   1   4   3 1369.08 445.974   3
   1   4   3 1090.78 407.073   8
   1   4   3 508.010 258.751   1
  -1   4   3 1178.11 414.322   8
  -1  -4   3 768.406 429.428  19
   1  -4   3 968.183 378.745   3
   1  -4   4 9206.76 648.350  14
  -1   4   4 8185.75 1254.40   1
  -1  -4   4 5699.14 629.666   6
  -1   4   4 5046.83 991.448   3
   1  -4   4 2219.11 454.310   4
   1   4   4 8826.80 1269.84   1
  -1   4   4 6440.98 656.377   6
   1   4   4 6504.67 977.566   8
   1   4   4 10263.5 741.524   6
  -1  -4   4 7032.37 1154.30   3
   1   4   4 6789.36 677.727   4
  -1  -4   4 6704.31 1127.24   1
  -1  -4   4 9346.87 639.953  14
   1  -4   4 6663.25 1121.92   1
   1   4   4 6594.57 1115.45   3
  -1   4   4 9096.30 1245.05   8
   1  -4   4 7037.21 1147.29   3
   1  -4   4 10884.2 754.745   6
  -1   4   5 1827.60 278.826   6
   1   4   5 1386.64 258.638   6
   1  -4   5 1527.32 273.204  14
   1  -4   5 1712.74 272.958   6
   1  -4   5-379.257 195.513  16
  -1  -4   5 1676.65 279.885  14
  -1   4   5 77.5451 145.177   4
   1   4   5 1285.64 265.108   4
  -1  -4   5 208.460 155.910   4
  -1  -4   5 2012.99 298.966   6
   1  -4   5 992.669 250.095   4
  -1   4   6 292.997 71.9615  14
   1  -4   6 196.669 72.2481  14
  -1  -4   6 277.566 81.4011  14
   1   5  -3 8157.94 973.264  18
   1  -5  -3 7000.30 1070.31  10
  -1  -5  -3 9490.36 1245.01  10
  -1   5  -3 8290.77 985.007  18
  -1  -5  -2 34222.8 1862.37  10
   1  -5  -2 36794.2 2005.15  10
   1   5  -2 39708.1 1751.69  18
  -1   5  -2 39616.2 1773.34  18
   1   5  -2 36607.8 1551.74   9
  -1   5  -2 33467.5 1362.01   9
   1   5  -1 24876.6 1239.21   9
   1  -5  -1 22140.6 1210.29  10
  -1   5  -1 21967.9 956.596   8
  -1  -5  -1 22683.4 1202.62  10
  -1  -5   0 8808.57 866.282  19
  -1   5   0 7928.62 560.383   8
   1  -5   0 8530.39 586.805  10
   1   5   0 8781.48 621.503   8
  -1   5   1 23219.3 1156.41   8
   1   5   1 22115.6 1084.13   8
  -1  -5   1 21648.0 1543.20  19
   1  -5   1 20061.1 787.231   3
   1   5   1 16804.9 697.816   3
  -1   5   1 19230.5 749.858   1
  -1  -5   1 19005.6 714.444   1
   1   5   2 38569.8 1673.43   1
   1  -5   2 41380.9 1704.61   3
   1   5   2 39945.2 1805.98   8
  -1   5   2 39650.1 1893.55   8
   1  -5   2 36079.8 1554.15   1
   1   5   2 35958.6 1618.62   3
  -1   5   2 43703.5 1788.78   1
  -1  -5   2 38398.5 2426.42  19
  -1  -5   2 35105.3 1547.80   1
  -1   5   3 9510.47 1142.79   8
   1  -5   3 7090.11 521.985  14
  -1   5   3 7106.51 527.553  12
  -1   5   3 4889.54 868.718   3
  -1  -5   3 8981.06 1066.33   1
  -1  -5   3 7317.71 521.699  14
  -1  -5   3 8991.53 1428.09  19
   1   5   3 8884.79 1066.86   1
  -1   5   3 8246.03 1065.77   1
   1   5   3 9867.75 1095.62   8
   1  -5   3 10783.4 1136.36   3
   1  -5   3 8025.95 992.757   1
   1   5   3 8261.68 1038.81   3
  -1  -5   4 3289.57 453.285   6
   1   5   4 3695.90 418.386  12
  -1  -5   4-405.386 184.624   4
  -1   5   4 3704.41 421.677  12
   1  -5   4 4060.25 440.700  14
   1   5   4 2365.82 428.617   4
  -1  -5   4 4604.26 457.364  14
   1  -5   4 5141.30 504.378   6
  -1   5   4 2.67162 141.247   4
   1   5   4 3420.63 412.427   6
   1  -5   4 2032.82 373.251   4
   1   5   5 6161.14 472.810   4
   1  -5   5 8526.15 525.226   6
  -1  -5   5 7686.70 553.051  14
   1  -5   5 7486.61 560.823  14
  -1   5   5 6620.49 460.242   6
   1  -5   5 7111.32 487.660   4
   1  -5   5 1245.39 295.685  16
  -1   5   5 3646.23 373.932   4
   1   5   5 6904.80 468.767   6
  -1  -5   5 8592.93 546.394   6
  -1  -5   5 4052.14 385.191   4
   1  -6  -4 535.177 177.702  13
  -1   6  -3 2188.93 561.393  18
  -1  -6  -3 1361.89 293.303  13
   1  -6  -3 1800.03 560.911  10
   1  -6  -3 1289.42 283.633  13
  -1  -6  -3 2209.09 668.195  10
   1   6  -2 53768.7 2047.32   9
   1  -6  -2 52396.2 2535.95  10
  -1  -6  -2 52491.7 2467.31  10
  -1   6  -2 48688.6 1837.78   9
  -1   6  -1 26416.4 1447.28   9
   1   6  -1 27139.1 1438.85   9
   1  -6  -1 28739.3 1514.38  10
  -1  -6  -1 30582.5 1541.42  10
  -1   6  -1 28759.4 1254.94   8
  -1   6   0 65.7324 109.100   8
   1   6   0 86.6067 129.984   8
   1   6   1 29708.0 1386.33   8
  -1   6   1 27014.4 1279.00   8
  -1  -6   1 30539.1 2009.99  19
  -1  -6   2 58981.5 3237.52  19
   1   6   2 57326.6 2221.54   8
  -1   6   2 55632.9 2286.32   8
   1   6   3 1737.62 278.696  12
  -1  -6   3 1636.49 648.528  19
  -1   6   3 2385.00 587.818   8
  -1   6   3 1640.05 258.572  12
   1  -6   3 1736.92 281.150  14
   1   6   3 1461.73 426.274   8
  -1  -6   3 1928.29 286.590  14
  -1  -6   4 506.651 191.920  14
   1  -6   4 499.444 167.537  14
   1   6   4 725.242 210.629  12
  -1   6   4 299.629 151.596  12
   1  -6   5 878.594 214.778  14
  -1  -6   5 815.703 189.289  14
   1  -7  -4 46.9628 109.799  13
  -1  -7  -3 2076.34 357.512  13
   1  -7  -3 2856.32 737.644  10
  -1  -7  -3 2934.53 742.889  10
   1  -7  -3 2419.59 390.743  13
  -1   7  -2 4661.96 640.929   9
   1  -7  -2 5855.61 930.091  10
   1   7  -2 4342.96 635.560   9
  -1  -7  -2 4766.27 820.168  10
  -1  -7  -1 2440.90 497.246  10
   1  -7  -1 2550.32 539.503  10
  -1   7  -1 2248.43 396.434   8
  -1   7  -1 2670.29 537.218   9
   1   7  -1 1942.75 446.134   9
  -1  -7   0 4051.47 572.098  10
   1  -7   0 3261.76 487.135  10
   1   7   0 3506.09 504.219   8
  -1   7   0 3482.26 472.652   8
  -1  -7   1 2675.26 682.821  19
  -1   7   1 2597.12 455.372   8
   1   7   1 2649.94 465.992   8
   1   7   2 4959.31 714.642   8
  -1   7   2 5404.05 718.619   8
  -1  -7   2 4855.98 1075.68  19
  -1   7   3 3104.53 675.821   8
   1  -7   3 2375.71 340.701  14
   1   7   3 3046.50 650.049   8
  -1  -7   3 2785.04 366.729  14
  -1   7   3 2497.07 313.865  12
   1   7   3 2801.03 341.669  12
   1  -7   4 75.9584 134.504  14
  -1  -7   4 30.9598 117.178  14
   1   7   4 127.147 123.906  12
  -1   7   4 87.5528 100.115  12
   1  -7   5-42.9726 80.3207  16
  -1  -7   5 2.09539 100.850  14
   1  -7   5-6.91418 97.9598  14
  -1  -7   5-180.094 109.201  16
  -1  -8  -4 2038.35 313.415  13
   1  -8  -4 2272.77 319.096  13
   1  -8  -3 28579.5 1281.72  13
   1  -8  -3 25411.5 2312.84  10
  -1  -8  -3 27397.3 1272.80  13
  -1  -8  -2 5315.72 949.289  10
   1  -8  -2 4960.43 548.972  13
  -1   8  -2 4403.78 690.720   9
   1   8  -2 5654.89 811.692   9
   1  -8  -2 5445.66 974.389  10
  -1   8  -1 2792.36 584.407   9
  -1  -8  -1 3402.70 634.453  10
   1   8  -1 3056.19 629.935   9
   1  -8  -1 4045.47 726.783  10
   1   8   0 160.205 189.255   8
  -1  -8   0 152.435 136.519  10
   1  -8   0 264.731 127.635  10
   1   8   0 205.405 222.734   9
  -1   8   0-224.990 179.035   8
   1   8   1 3960.11 620.713   8
  -1   8   1 2745.96 494.750   8
  -1  -8   2 4614.89 479.319  14
   1   8   2 5031.77 455.088  17
  -1   8   2 4995.69 472.486  17
   1  -8   2 4712.19 486.694  14
  -1   8   2 4787.11 397.838  12
   1   8   2 5022.26 400.724  12
   1   8   2 6703.04 876.070   8
  -1   8   2 6676.17 872.236   8
   1   8   3 27835.2 2028.26   8
   1   8   3 30526.6 1083.98  12
  -1   8   3 28399.1 1024.74  12
  -1  -8   3 29607.1 1222.52  14
   1  -8   3 27003.1 1170.89  14
   1   8   4 2190.43 306.910  12
   1  -8   4 2496.74 380.146  14
  -1   8   4 2363.95 307.152  12
  -1  -8   4 2284.67 340.571  14
   1  -8   5 13.1992 77.9754  14
  -1  -8   5-63.8033 80.9064  16
   1  -8   5 11.1073 68.9981  16
  -1  -8   5-61.2614 93.3747  14
   1  -9  -4 2156.84 293.280  13
  -1  -9  -4 1575.01 244.796  13
  -1  -9  -3 4089.03 502.790  13
   1  -9  -3 4445.91 508.870  13
   1   9  -2 2508.19 577.176   9
   1  -9  -2 2055.84 633.728  10
   1  -9  -2 1769.61 351.598  13
  -1  -9  -2 2979.57 785.267  10
  -1  -9  -2 1491.49 377.458  13
  -1  -9  -1 5788.24 914.278  10
   1   9  -1 6541.19 963.634   9
   1  -9  -1 5618.22 928.863  10
  -1   9  -1 6494.70 963.655   9
  -1   9   0 3553.08 574.145   8
  -1  -9   0 3267.65 636.923  10
   1   9   0 3444.64 757.478   9
   1   9   0 3334.28 594.672   8
   1   9   1 6229.10 841.102   8
  -1   9   1 6079.62 805.556   8
  -1   9   1 4412.36 381.048  12
   1   9   1 4534.85 434.968  17
   1   9   1 4285.02 378.201  12
  -1   9   2 2405.55 348.631  17
  -1   9   2 2179.48 285.253  12
   1   9   2 2204.48 278.633  12
   1  -9   2 1682.54 315.990  14
  -1   9   2 2673.26 596.555   8
   1   9   2 2346.53 327.740  17
  -1  -9   2 2127.64 357.715  14
   1   9   2 2256.25 537.973   8
  -1   9   3 4347.63 404.922  12
  -1  -9   3 4150.58 485.912  14
   1   9   3 4410.33 414.936  12
   1  -9   3 3633.37 460.350  14
   1   9   4 2260.90 280.394  12
  -1  -9   4 2144.90 331.319  14
   1  -9   4 2165.66 327.908  14
  -1   9   4 1825.83 255.059  12
   1  -9   5 47.6677 61.9702  16
   1  -9   5 40.0957 62.1324  15
  -1  -9   5 11.0412 54.7304  16
   1 -10  -4 2142.31 260.332  13
  -1 -10  -4 1870.67 244.640  13
   1 -10  -3 264.556 166.864  13
  -1 -10  -3 347.639 198.246  13
  -1 -10  -2 6480.00 693.952  13
   1 -10  -2 7323.08 721.359  13
  -1  10  -1 741.875 404.971   9
  -1 -10  -1 460.992 292.371  10
   1  10  -1 728.456 310.427   9
  -1  10   0 2382.27 495.427   8
  -1  10   0 2062.97 656.369   9
   1  10   0 1518.85 436.853   8
   1  10   0 951.297 198.934  17
   1  10   0 1992.94 620.375   9
  -1  10   1 848.583 219.916  17
  -1  10   1 813.488 182.904  12
  -1  10   1 1185.75 418.875   8
   1  10   1 732.465 190.147  17
   1  10   1 926.196 350.575   8
   1  10   1 815.521 188.035  12
   1  10   1 181.642 259.546   9
   1  10   2 7092.79 500.004  12
   1  10   2 7583.82 612.849  17
  -1  10   2 7220.33 512.996  12
  -1  10   3 326.703 143.753  12
   1  10   3 336.861 138.524  12
   1 -10   3-110.773 141.668  16
  -1  10   4 1921.50 233.245  12
  -1 -10   4-43.8944 103.816  16
   1 -10   4 214.929 155.699  16
   1  10   4 2033.90 246.083  12
   1 -11  -4 2338.50 241.259  13
  -1 -11  -4 2137.93 225.447  13
  -1 -11  -3 1445.65 304.091  13
   1 -11  -3 1572.88 306.406  13
  -1 -11  -2 5928.58 660.825  13
   1 -11  -2 6600.37 692.196  13
   1 -11  -1 4113.87 582.767  13
  -1  11   0 2250.58 694.871   9
   1  11   0 2663.41 732.207   9
   1  11   0 3852.14 667.894   8
   1  11   0 2670.33 350.885  17
  -1  11   1 4474.82 420.792  12
   1  11   1 4284.57 460.475  17
   1  11   1 4438.97 406.305  12
  -1  11   1 4037.47 454.521  17
   1  11   2 6756.90 492.695  12
   1 -11   2 5095.78 423.111  15
  -1  11   2 6871.50 508.134  12
   1  11   2 6430.52 583.158  17
   1 -11   3 865.917 195.315  15
  -1 -11   3 22.2328 89.1062  16
   1 -11   3 86.8147 131.424  16
   1  11   3 1369.69 223.024  12
  -1  11   3 1636.66 234.910  12
   1  11   4 2274.37 225.584  12
   1 -11   4 116.196 99.5041  16
   1 -11   4 1537.27 192.186  15
  -1 -11   4 77.4785 72.6256  16
  -1 -11   4 646.998 137.823  15
   1 -12  -4 420.029 84.8379  13
   1 -12  -3-47.1720 137.812  13
  -1 -12  -3 35.1193 121.885  13
  -1 -12  -2 1480.22 344.461  13
   1 -12  -2 1333.18 325.737  13
   1 -12  -1 314.815 221.963  13
  -1 -12  -1 282.104 218.480  13
  -1  12   0 5.48374 98.6083  12
   1 -12   0-37.2535 121.338  13
   1  12   0 198.016 94.2309  17
   1  12   1 469.906 158.818  12
  -1  12   1 343.279 130.904  12
   1  12   1 452.276 176.040  17
  -1  12   1 393.945 150.988  17
  -1  12   2 1324.01 232.079  12
   1  12   2 1192.90 215.097  12
   1  12   3 101.904 91.0772  12
   1 -12   3 42.0082 57.2168  15
  -1  12   3 28.5247 77.2990  12
  -1 -13  -3 777.148 166.108  13
   1 -13  -3 876.002 179.400  13
  -1 -13  -2 420.044 207.297  13
   1 -13  -2 226.922 171.083  13
  -1 -13  -1 8388.88 740.367  13
   1 -13  -1 8581.73 729.152  13
  -1  13  -1 7661.64 468.884  12
  -1 -13   0 365.446 184.475  13
  -1  13   0 946.137 184.740  12
   1  13   0 711.139 168.156  12
   1 -13   0 414.595 177.311  13
   1  13   1 7803.09 571.674  17
  -1  13   1 9310.14 564.271  12
   1  13   1 9082.73 555.395  12
   1  13   2 170.460 94.9365  12
  -1  13   2 310.451 116.502  12
  -1  13   3 765.329 137.243  12
   1  13   3 914.895 152.218  12
   1 -14  -3 263.120 85.4150  13
  -1 -14  -3 179.790 66.5136  13
   1 -14  -2 314.975 137.792  13
  -1 -14  -2 534.278 170.085  13
   1 -14  -1 4158.17 441.414  13
   1  14  -1 4374.75 327.579  12
  -1 -14  -1 4438.92 476.065  13
  -1  14   0 239.935 101.756  12
   1  14   0 223.054 106.362  12
  -1 -14   0 336.106 159.299  13
   1  14   1 4735.69 365.462  12
  -1  14   1 4436.94 347.912  12
   1  14   2 349.985 112.734  12
  -1  14   2 428.189 112.068  12
   1  14   3 168.114 61.0783  12
  -1 -15  -2 522.576 115.388  13
   1 -15  -2 354.745 91.4350  13
  -1 -15  -1 83.3938 75.4791  13
   1  15  -1 172.219 54.1569  12
   1 -15  -1 13.3892 71.0251  13
   1  15   0 970.777 143.068  12
   1  15   1 63.5813 56.0836  12
  -1  15   1-6.99330 52.8750  12
   1  15   2 434.028 84.8408  12
   2   0  -4 2410.32 760.987  10
  -2   0  -3 39548.6 2145.22  10
   2   0  -3 43156.4 2446.75  10
  -2   0  -2 102322. 2608.84  10
   2   0  -2 109419. 3058.62  10
  -2   0  -1 107576. 1696.28  10
   2   0  -1 109053. 1778.42   9
  -2   0   0 32354.4 426.274  18
   2   0   0 36249.0 701.451   9
   2   0   1 102480. 1717.55   2
   2   0   1 99067.2 1744.08   1
   2   0   2 110119. 2628.03   3
  -2   0   2 112168. 2932.73  19
   2   0   3 45506.3 2196.74   3
  -2   0   3 39987.2 2064.28   1
   2   0   3 39953.7 2034.44   1
   2   0   4 1596.86 564.365   1
   2   0   4 1309.46 321.282   4
   2   0   4 2335.77 346.168   6
   2   0   4 2828.38 686.253   3
  -2   0   4 1761.24 526.304   1
   2   0   4 2468.74 350.236  14
   2   0   5 2340.97 356.339   4
   2   0   5 2038.66 308.482  14
  -2   0   5 2650.78 387.110   6
  -2   0   5 2186.01 305.921  14
   2   0   5 1995.03 323.714   6
   2   0   6 5580.28 355.556   4
   2   0   6 3681.88 261.925  14
  -2   0   6 4076.03 299.936   6
  -2   0   6 5469.36 336.252  14
  -2   0   6 3543.28 305.395   4
   2   0   6 4303.89 298.712   6
  -2  -1  -4 979.646 500.204  10
   2   1  -4 936.613 416.957  10
   2  -1  -4 1226.31 576.759  10
  -2   1  -3 26786.5 1674.03  10
   2  -1  -3 34871.7 2245.28  10
  -2  -1  -3 31913.7 2007.27  10
   2   1  -3 32858.9 2058.64  10
  -2  -1  -2 6048.73 681.736  10
   2   1  -2 5792.48 709.931  10
  -2   1  -2 5711.07 591.415  10
   2   1  -2 6374.68 578.640   9
   2  -1  -2 5679.21 737.429  10
  -2   1  -1 98911.7 1469.87  10
  -2  -1  -1 99477.4 1785.52  10
   2  -1   0 78222.6 1294.97  11
   2   1   0 77797.4 1389.06   3
  -2  -1   0 71261.5 1223.97  19
   2   1   0 85670.3 1379.89   2
   2   1   0 88640.2 1496.80  11
   2   1   0 67174.5 1004.90   8
   2  -1   0 81579.1 1371.89   3
   2  -1   0 66873.8 1002.37  10
   2  -1   0 81538.2 1262.81   2
   2   1   0 69244.7 1123.12   9
   2   1   1 96932.6 1770.33   3
   2   1   1 96569.8 1900.66  11
   2   1   1 99015.7 1751.30   2
   2  -1   1 99833.9 1713.16   2
   2  -1   1 101879. 1964.07  11
   2   1   1 92248.5 1465.07   8
  -2  -1   1 111504. 2328.36  19
   2   1   1 95233.9 1716.33   1
   2  -1   1 103058. 1788.62   1
  -2   1   1 114398. 1927.54  19
   2  -1   1 101554. 1789.42   3
   2   1   2 6039.95 573.465   8
  -2  -1   2 6469.66 811.993  19
   2  -1   2 6768.42 670.793   3
   2  -1   2 6023.92 621.780   1
  -2   1   2 6307.80 657.414  19
   2   1   2 6872.76 675.924   3
   2   1   2 6538.03 643.067   1
   2   1   3 28746.8 1583.77   8
  -2  -1   3 31021.2 1847.23   1
   2  -1   3 32684.9 1855.10   1
   2   1   3 32458.2 1848.26   1
   2  -1   3 36164.1 1982.62   3
  -2   1   3 33136.1 1894.71   1
   2   1   3 35653.9 1969.69   3
  -2  -1   3 26106.2 1857.06  19
   2   1   4 1404.46 318.166   4
  -2   1   4 1231.19 499.889   1
   2   1   4 1582.56 534.744   3
  -2  -1   4 1649.41 543.267   1
   2  -1   4 1033.93 310.823   4
  -2  -1   4 1917.03 301.720  14
   2  -1   4 1995.63 306.539  14
   2   1   4 2328.65 356.249   6
   2  -1   4 2022.19 332.858   6
   2  -1   4 1480.41 510.531   3
   2  -1   4 1820.14 547.482   1
   2   1   4 1648.46 534.032   1
  -2   1   5-78.9589 168.759   4
   2  -1   5 46.7745 131.346   4
  -2   1   5 230.998 190.016   6
  -2  -1   5-97.5582 129.274  14
   2   1   5-13.9855 106.950  14
   2   1   5 16.5710 138.898   4
   2  -1   5-1.09700 110.317  14
   2  -1   5-143.536 149.901   6
   2   1   5 17.5441 125.022   6
  -2   1   5-24.8854 139.742  14
  -2  -1   5-73.9122 163.126   6
  -2   1   6 1458.94 190.929   6
   2  -1   6 1510.61 176.871  14
  -2  -1   6 2196.80 219.772  14
   2   1   6 1692.88 198.087   6
  -2  -1   6 1107.97 176.745   4
   2  -1   6 2174.01 220.461   4
   2   1   6 2336.71 241.306   4
  -2  -1   6 1352.76 173.334   6
   2   1   6 1490.87 161.134  14
   2  -1   6 1392.49 174.216   6
  -2   1   6 1568.27 207.401   4
  -2   1   6 2366.14 225.890  14
   2  -2  -4 2348.12 715.337  10
   2   2  -4 1634.42 451.489  18
  -2  -2  -4 1948.90 664.752  10
  -2   2  -4 1685.34 494.029  18
   2   2  -3 1072.69 385.182  10
   2  -2  -3 1187.97 449.384  10
  -2  -2  -3 1742.15 538.604  10
   2   2  -2 52019.4 1637.23   9
   2   2  -2 48779.6 1925.97  10
   2  -2  -2 46873.3 2062.18  10
  -2  -2  -2 46314.5 1927.87  10
  -2  -2  -1 99270.3 1911.18  10
   2   2  -1 103166. 1911.04   9
   2   2  -1 100668. 1569.82  18
  -2  -2   0 58614.2 1415.45  19
   2   2   0 63371.0 1204.74   3
   2  -2   0 60753.8 1013.98   2
   2   2   0 55953.1 1090.54   8
   2   2   0 63692.6 1374.66   9
   2   2   0 65674.5 1184.25  11
   2  -2   0 57188.9 1029.88  10
   2   2   0 64653.7 1091.69   2
   2  -2   0 60195.5 1106.74  11
  -2   2   0 60505.6 1064.02   8
   2  -2   0 61179.7 1183.20   3
   2   2   1 101872. 1985.62  11
   2  -2   1 110482. 1875.75   3
   2   2   1 99792.3 1818.31   3
   2  -2   1 108328. 1880.53   1
   2   2   1 101200. 1817.61   1
   2  -2   1 109167. 1818.61   2
   2   2   1 104266. 1804.01   2
   2  -2   1 102162. 2009.68  11
  -2  -2   2 47892.4 2225.32  19
   2   2   2 49036.3 1767.50   1
   2   2   2 44416.7 1598.52   8
   2   2   2 50560.2 1795.32   3
   2  -2   2 54423.8 1871.70   3
   2  -2   2 45196.9 1702.92   1
   2   2   3 1220.80 343.876   8
  -2   2   3 1495.11 435.507   1
  -2  -2   3 1314.97 362.875   1
  -2  -2   3 1414.26 464.924  19
   2  -2   3 1692.97 446.582   3
   2   2   3 1661.68 465.661   1
   2  -2   3 1441.91 418.249   1
   2   2   3 1564.34 445.630   3
   2   2   4 1563.28 494.648   1
   2   2   4 1957.14 336.953   6
   2   2   4 2068.14 620.628   3
   2  -2   4 2125.22 315.476  14
  -2  -2   4 2038.48 307.411  14
  -2   2   4 1353.54 557.109   1
   2  -2   4 1924.79 587.985   1
   2   2   4 1594.51 340.724   4
   2  -2   4 2255.12 363.747   6
  -2  -2   4 1971.28 615.490   1
   2  -2   4 839.260 335.951   4
  -2   2   4 912.565 437.249   8
   2  -2   4 3370.43 771.777   3
   2  -2   5 4952.83 489.725   4
   2  -2   5 4731.42 460.468  14
  -2  -2   5 5422.22 516.332   6
   2  -2   5 4946.49 475.148   6
  -2  -2   5 5041.44 459.594  14
  -2   2   5 361.372 233.602   4
   2   2   5 5162.56 504.566   4
  -2   2   5 4833.93 445.623  14
  -2   2   5 6037.36 559.770   6
   2  -2   5 771.398 238.129  16
   2   2   5 4782.58 437.189  14
  -2  -2   5 180.409 181.139   4
   2   2   5 5415.44 507.465   6
   2   2   6 661.230 135.562   4
   2  -2   6 373.600 94.6311  14
  -2   2   6 659.182 120.985  14
   2  -2   6 494.898 108.317   6
  -2   2   6 301.228 106.259   4
  -2   2   6 305.771 98.6672   6
   2   2   6 555.396 116.880   6
  -2  -2   6 585.426 115.565  14
  -2  -2   6 201.141 75.8668   6
   2  -2   6 486.064 112.604   4
  -2  -2   6 216.625 90.3412   4
   2  -3  -4 3591.26 924.338  10
  -2  -3  -4 2531.43 775.029  10
  -2   3  -4 4775.37 832.859  18
   2   3  -4 3079.35 628.962  18
   2   3  -3 10850.1 989.608  18
   2  -3  -3 10393.3 1281.31  10
  -2   3  -3 11027.0 1038.72  18
  -2  -3  -3 10312.9 1243.65  10
   2   3  -2 71588.9 1987.56   9
  -2  -3  -2 67530.8 2358.23  10
   2   3  -2 69746.0 1920.94  18
  -2   3  -2 67179.6 2017.08  18
   2  -3  -2 67913.6 2546.02  10
   2  -3  -1 253777. 3701.55  10
  -2  -3  -1 249813. 3278.06  10
   2   3  -1 251375. 2825.70  18
   2  -3   0 68687.7 1266.65  10
   2  -3   0 66359.0 1028.79   2
  -2   3   0 71371.1 1280.82   8
   2   3   0 69688.6 1183.14  11
   2   3   0 75880.9 1754.05   9
   2   3   0 78267.6 1469.34   8
  -2  -3   0 76175.1 1928.40  19
   2   3   0 65946.6 1030.54   2
  -2  -3   1 263570. 4417.74  19
   2  -3   1 261714. 2999.83   3
   2   3   1 238298. 2985.13   3
   2   3   1 232098. 2818.66   8
   2   3   1 250155. 2950.21   1
   2  -3   1 265580. 3005.07   1
   2  -3   2 81117.4 2318.58   3
  -2  -3   2 70910.4 2849.55  19
  -2  -3   2 71872.7 2199.76   1
   2  -3   2 70190.7 2149.01   1
   2   3   2 70771.2 2160.41   1
  -2   3   2 60113.8 1756.73  19
  -2   3   2 72118.4 2224.42   1
   2   3   2 66238.0 2037.06   8
   2   3   2 76748.4 2273.02   3
   2   3   3 10575.2 1023.57   8
  -2  -3   3 12855.2 1265.61   1
   2  -3   3 13436.4 1260.81   3
   2   3   3 10028.7 1086.21   1
   2   3   3 12234.9 1214.46   3
  -2  -3   3 11589.9 1446.71  19
   2  -3   3 11883.5 1173.57   1
  -2   3   3 11317.6 1192.51   1
  -2   3   4 5177.59 970.013   8
   2  -3   4 3942.62 849.891   1
   2  -3   4 4630.22 462.608  14
  -2   3   4 251.158 404.885   3
  -2   3   4 1595.31 415.380   6
   2   3   4 4973.80 513.185   6
   2  -3   4 5428.65 524.795   6
  -2  -3   4 4003.01 869.855   1
   2   3   4 3044.61 783.930   3
  -2  -3   4 5036.45 475.611  14
   2  -3   4 2743.23 506.077   4
  -2   3   4 3572.49 775.083   1
   2   3   4 3273.94 762.008   1
   2  -3   4 3881.01 902.227   3
   2   3   4 5234.01 543.950   4
  -2  -3   5-186.310 178.654   4
   2  -3   5 509.697 219.025  16
   2  -3   5 2992.61 377.767   6
  -2   3   5 3725.71 433.009   6
   2   3   5 3266.34 405.471   4
   2  -3   5 2972.56 372.366   4
   2   3   5 3101.97 347.235  14
  -2  -3   5 2983.14 358.889  14
  -2   3   5 291.112 190.159   4
  -2  -3   5 3500.45 416.292   6
   2  -3   5 2964.23 366.681  14
   2   3   5 2519.49 376.591   6
   2   3   6 381.890 83.5000   6
  -2   3   6 429.837 95.8116  14
  -2   3   6 195.403 71.1476   4
  -2   3   6 133.911 52.3332   6
  -2  -3   6 491.622 107.925  14
   2  -3   6 356.677 81.7644  14
  -2  -3   6 110.163 55.2505   6
   2  -3   6 206.745 68.3057   6
   2  -3   6 310.342 79.0199   4
  -2  -3   6 74.3310 55.9994   4
   2   3   6 403.169 91.8497   4
  -2   4  -4 8595.30 1128.64  18
  -2  -4  -4 5967.68 1169.96  10
   2   4  -3 895.566 316.750  18
  -2   4  -3 1395.55 384.111  18
   2  -4  -3 1047.80 468.697  10
  -2  -4  -3 1073.46 469.964  10
   2   4  -2 10897.3 821.959  18
   2  -4  -2 11487.8 1096.67  10
  -2   4  -2 9644.04 609.444   9
   2   4  -2 12125.8 877.718   9
  -2   4  -2 12426.9 929.345  18
  -2  -4  -2 12353.6 1061.45  10
   2   4  -1 18933.0 1008.82   9
   2  -4  -1 18878.5 1075.44  10
  -2  -4  -1 17509.2 970.706  10
   2  -4   0 6831.24 458.500  10
  -2   4   0 6725.85 447.406   8
   2   4   0 3724.54 235.111   2
   2  -4   0 3372.33 261.901  11
   2   4   0 5998.89 359.746  11
   2  -4   0 2682.15 200.857   2
   2   4   0 7477.01 639.611   9
   2   4   0 8277.09 554.428   8
  -2  -4   0 7985.52 739.438  19
   2  -4   1 18666.5 841.085   3
   2   4   1 18048.4 826.499   3
  -2   4   1 19213.0 1053.84   8
  -2  -4   1 18815.2 1300.84  19
   2   4   1 18048.2 893.801   8
  -2  -4   2 12273.6 938.815   1
   2  -4   2 12067.7 925.684   1
   2   4   2 12723.7 947.956   1
   2   4   2 12466.5 932.440   8
  -2   4   2 12649.5 1090.55   8
   2  -4   2 14347.2 1001.41   3
  -2  -4   2 13123.1 1341.57  19
   2   4   2 12654.9 965.000   3
  -2   4   2 12796.0 975.307   1
  -2  -4   3 1835.37 503.187   1
   2   4   3 1537.63 474.775   3
  -2   4   3 1598.64 514.438   1
   2   4   3 1053.60 392.450   1
  -2  -4   3 1295.35 563.082  19
  -2   4   3 1046.05 435.557   8
   2  -4   3 1643.36 462.717   3
   2  -4   3 1272.60 406.864   1
   2   4   3 1126.45 340.864   8
  -2   4   4 8392.51 1312.75   1
  -2  -4   4 6602.16 1158.48   1
   2   4   4 8499.18 758.524   4
   2  -4   4 11604.2 755.211   6
   2  -4   4 7585.06 691.322   4
   2   4   4 10678.6 746.395   6
   2  -4   4 10454.8 696.239  14
  -2   4   4 1068.90 662.586   3
  -2  -4   4 772.660 580.824   3
   2  -4   4 5860.70 1099.13   3
  -2  -4   4 10309.8 673.859  14
  -2  -4   4 2211.77 449.421   6
   2   4   4 6358.28 1104.52   1
  -2   4   4 3859.35 526.885   6
  -2   4   4 6022.66 1067.30   8
   2   4   4 5387.75 1073.44   3
   2  -4   4 7197.32 1131.85   1
  -2  -4   5 2098.25 317.774   6
   2  -4   5 1568.20 259.650   6
  -2   4   5 111.640 135.069   4
   2  -4   5 166.012 154.793  16
   2   4   5 1563.42 267.849   6
  -2   4   5 1618.64 257.559   6
   2   4   5 1518.84 272.471   4
   2   4   5 1651.84 243.905  14
  -2  -4   5-30.4802 138.219   4
   2  -4   5 1282.01 254.418   4
   2  -4   5 1376.37 251.001  14
  -2  -4   5 1492.47 254.001  14
  -2   4   6 801.333 114.235  14
  -2  -4   6 722.055 116.642  14
   2  -5  -4 7435.28 605.502  13
   2  -5  -3 9630.27 1276.49  10
  -2  -5  -3 11024.9 1339.08  10
   2   5  -3 9860.92 1048.54  18
  -2   5  -3 11072.3 1136.14  18
  -2   5  -2 22704.2 1082.32   9
   2  -5  -2 28240.5 1770.93  10
  -2  -5  -2 26005.8 1602.75  10
   2   5  -2 27927.3 1414.39   9
  -2   5  -2 25936.8 1469.69  18
   2   5  -2 27857.6 1478.72  18
   2   5  -1 59160.2 1944.55   9
  -2   5  -1 52307.4 1409.47   8
  -2  -5  -1 63256.3 1995.19  10
   2  -5  -1 60214.5 2065.95  10
   2  -5   0 13491.9 732.069  10
  -2  -5   0 16501.7 1193.89  19
   2   5   0 14697.6 997.216   9
  -2   5   0 13986.3 716.413   8
   2   5   0 14907.8 843.058   8
  -2   5   1 55185.5 1389.93   1
  -2   5   1 60150.3 1892.04   8
  -2  -5   1 49717.0 1263.32   1
   2  -5   1 54948.4 1340.09   3
   2   5   1 48524.1 1341.58   3
   2   5   1 59781.0 1790.17   8
  -2  -5   1 58551.8 2518.89  19
   2  -5   2 27148.7 1395.73   1
   2   5   2 25307.4 1444.11   3
   2   5   2 27728.5 1439.57   8
  -2  -5   2 29849.8 2183.33  19
   2  -5   2 25198.3 1445.34   3
   2   5   2 28762.8 1453.11   1
  -2  -5   2 27883.5 1424.08   1
  -2   5   2 25939.1 1412.17   1
  -2   5   2 27816.1 1617.90   8
  -2   5   3 9560.13 1141.23   1
   2  -5   3 12158.0 1229.44   3
   2   5   3 10693.1 1088.44   8
  -2   5   3 8597.47 588.062  12
  -2   5   3 11959.4 1298.27   8
  -2  -5   3 11560.1 1633.00  19
   2   5   3 10284.2 1213.20   3
   2  -5   3 9704.25 1080.68   1
  -2  -5   3 9437.80 596.951  14
   2   5   3 10296.2 1158.70   1
  -2  -5   3 10757.7 1195.05   1
   2   5   3 7668.93 551.517  12
   2  -5   3 8969.83 600.315  14
   2   5   4 9796.23 685.157   6
   2  -5   4 9219.26 665.034  14
   2   5   4 7391.84 585.935  12
  -2  -5   4 9160.92 649.141  14
   2  -5   4 7621.38 637.305   4
   2  -5   4 10455.3 686.289   6
   2   5   4 9268.65 674.753   4
  -2  -5   5 1354.30 249.577  14
   2  -5   5 999.302 177.780   6
  -2  -5   5 103.719 98.6020   4
   2  -5   5 1104.06 204.152   4
  -2   5   5 181.663 105.156   4
  -2   5   5 557.596 136.446   6
   2   5   5 772.382 169.197   4
   2   5   5 1363.46 214.453   6
  -2  -5   5 1454.39 236.385   6
   2  -5   5 1046.93 228.938  14
   2  -5   5 380.768 166.894  16
   2  -6  -4 1972.30 329.394  13
   2  -6  -3 1117.85 271.349  13
  -2  -6  -3 1249.92 466.546  10
   2  -6  -3 1907.85 601.051  10
  -2  -6  -3 1069.03 252.040  13
   2  -6  -2 71989.2 3033.63  10
   2   6  -2 77583.2 2541.89   9
  -2  -6  -2 71441.7 2826.81  10
   2   6  -1 39439.5 1769.05   9
   2  -6  -1 43225.4 1885.84  10
  -2  -6  -1 44181.2 1864.14  10
  -2   6  -1 39388.6 1402.92   8
  -2  -6   0 25383.6 1639.45  19
   2  -6   0 21281.8 1040.85  10
   2   6   0 25494.1 1232.19   8
   2   6   0 21934.1 1342.62   9
  -2   6   0 23552.7 1039.80   8
  -2  -6   1 42020.3 2377.33  19
  -2   6   1 40498.9 1634.82   8
   2   6   1 42779.4 1695.46   8
  -2   6   2 77815.0 2752.30   8
   2   6   2 83100.0 2712.19   8
  -2  -6   2 82887.5 3865.98  19
  -2  -6   3 1759.10 283.285  14
   2   6   3 1605.35 273.518  12
  -2   6   3 2089.26 537.773   8
  -2   6   3 1389.13 234.719  12
  -2  -6   3 1113.74 562.894  19
   2  -6   3 1603.45 274.481  14
   2   6   3 1794.30 480.000   8
   2   6   4 1701.77 295.922  12
  -2   6   4 1809.52 291.919  12
   2  -6   4 1849.91 321.865  14
  -2  -6   4 2205.31 334.762  14
  -2  -6   5 1401.34 248.377  14
   2  -6   5 1105.13 228.478  14
   2  -7  -4 150.317 131.372  13
   2  -7  -3 3084.10 430.570  13
   2  -7  -3 2925.86 778.988  10
  -2  -7  -3 2783.33 733.702  10
  -2  -7  -3 2262.08 368.997  13
   2   7  -2 7967.50 895.703   9
   2  -7  -2 7859.69 1094.47  10
  -2  -7  -2 8444.22 1066.96  10
  -2   7  -1 2223.38 396.255   8
   2   7  -1 3599.69 595.224   9
  -2  -7  -1 3905.42 633.220  10
   2  -7  -1 4184.56 674.195  10
   2   7   0 24958.8 1356.12   8
  -2   7   0 23043.2 1153.08   8
   2   7   0 21057.4 1450.72   9
   2  -7   0 19048.3 1114.58  10
   2   7   1 3510.21 543.595   8
  -2  -7   1 3401.85 770.072  19
  -2   7   1 3917.88 542.414   8
  -2  -7   2 10183.2 1469.58  19
   2   7   2 9365.54 992.420   8
  -2   7   2 8523.79 936.052   8
  -2   7   3 3157.01 352.316  12
  -2  -7   3 3387.01 409.118  14
   2  -7   3 3026.02 399.774  14
  -2   7   3 2564.92 567.597   8
   2   7   3 3662.06 406.762  12
   2   7   3 3710.15 718.701   8
  -2  -7   3 3370.20 1004.61  19
  -2  -7   4 346.474 154.507  14
  -2   7   4 209.480 120.007  12
   2  -7   4 48.8532 121.154  14
   2   7   4 147.918 127.565  12
  -2  -7   5 1387.87 231.841  14
   2  -7   5 1527.88 254.759  14
   2  -8  -4 348.284 137.570  13
   2  -8  -3 2230.67 379.593  13
  -2  -8  -3 2452.28 380.378  13
   2  -8  -2 15840.8 1646.43  10
   2  -8  -2 13327.9 893.832  13
   2   8  -2 16111.1 1377.14   9
  -2  -8  -2 17771.6 1686.64  10
  -2  -8  -1 8687.21 1045.22  10
   2  -8  -1 6918.26 932.302  10
  -2   8  -1 5997.46 896.154   9
   2   8  -1 7738.95 952.440   9
  -2  -8   0-44.2280 151.544  10
   2   8   0-36.0753 156.767   8
   2   8   0-76.4487 249.129   9
  -2   8   0 64.7544 112.838   8
  -2   8   1 7830.13 833.838   8
   2   8   1 8363.73 902.730   8
  -2  -8   1 8444.82 1290.71  19
   2   8   1 7284.22 1013.39   9
   2   8   2 19038.4 1506.59   8
   2   8   2 14311.9 753.359  17
  -2  -8   2 11920.0 770.536  14
   2   8   2 14392.5 691.911  12
  -2  -8   2 15710.4 2050.61  19
   2   8   2 13461.7 1496.47   9
   2  -8   2 12166.5 791.780  14
  -2   8   2 17365.6 1383.99   8
  -2   8   2 13463.1 673.398  12
   2   8   3 2738.89 343.459  12
   2  -8   3 2315.81 377.836  14
  -2  -8   3 2724.90 386.880  14
  -2   8   3 2380.45 309.969  12
  -2  -8   4 404.255 166.610  14
   2  -8   4 436.363 182.624  14
   2  -8   4-24.0929 132.217  16
   2   8   4 627.473 174.980  12
  -2   8   4 372.346 141.546  12
   2  -8   5 2.28356 68.7814  16
  -2  -8   5-45.3557 71.4986  16
  -2  -8   5 76.5984 93.3452  14
  -2  -9  -4 595.061 169.229  13
   2  -9  -4 769.310 186.654  13
  -2  -9  -3 13785.5 903.897  13
   2  -9  -3 15073.9 919.726  13
   2   9  -2 5206.68 854.308   9
   2  -9  -2 5919.44 629.548  13
  -2  -9  -2 7143.30 1162.38  10
   2  -9  -2 6276.79 1076.14  10
  -2  -9  -1 3183.01 694.705  10
   2   9  -1 2498.73 596.701   9
  -2   9  -1 2343.28 591.571   9
   2  -9  -1 1198.04 327.536  13
  -2   9   0 15794.8 1179.67   8
   2   9   0 17421.2 1360.16   8
   2   9   0 15385.3 1487.29   9
  -2  -9   0 17278.9 1452.53  10
   2   9   1 3030.32 727.637   9
  -2   9   1 3071.30 571.195   8
  -2   9   1 1968.03 257.528  12
   2   9   1 2428.21 322.117  17
   2   9   1 3480.08 654.683   8
  -2  -9   2 4898.69 518.085  14
   2   9   2 6017.80 454.880  12
   2   9   2 6455.35 534.599  17
  -2   9   2 6301.07 475.218  12
  -2   9   2 6980.47 946.468   8
   2   9   2 5028.66 1009.11   9
   2   9   2 7065.17 985.199   8
  -2  -9   3 13763.2 869.623  14
  -2   9   3 15289.5 753.946  12
   2   9   3 14374.2 742.418  12
   2  -9   3 12565.7 839.311  14
  -2   9   4 670.656 165.070  12
   2  -9   4 639.190 193.595  14
   2   9   4 714.121 188.083  12
   2  -9   4 183.830 130.319  16
  -2  -9   4 696.669 196.628  14
   2  -9   5 50.2558 53.9788  15
  -2  -9   5 7.43086 45.5303  16
   2  -9   5-18.2182 49.9956  16
   2 -10  -4 1967.41 250.712  13
  -2 -10  -4 1669.21 227.378  13
   2 -10  -3 2318.70 372.402  13
  -2 -10  -3 2113.43 358.319  13
   2 -10  -2 1878.43 381.489  13
  -2 -10  -2 1235.88 363.764  13
   2  10  -1 3298.33 753.431   9
  -2  10  -1 3628.01 778.389   9
   2 -10  -1 2707.30 471.663  13
  -2 -10  -1 3289.78 759.122  10
   2  10   0 1764.78 272.366  17
   2  10   0 1814.06 495.617   8
  -2  10   0 2138.56 452.149   8
   2  10   0 2188.43 616.909   9
   2  10   1 3924.74 751.422   8
  -2  10   1 3272.91 638.898   8
  -2  10   1 2793.65 368.116  17
  -2  10   1 3761.57 374.714  12
   2  10   1 3626.71 359.844  12
   2  10   1 3633.63 409.648  17
   2  10   1 3522.25 832.985   9
   2  10   2 1799.15 297.922  17
   2  10   2 1603.49 252.234  12
  -2  10   2 1658.21 256.505  12
   2  10   3 2157.88 284.634  12
  -2  10   3 1889.67 271.000  12
   2  10   4 1824.64 227.775  12
   2 -10   4 1198.87 214.111  16
   2 -11  -4 887.138 155.662  13
  -2 -11  -4 524.255 113.442  13
  -2 -11  -3 2081.29 341.313  13
   2 -11  -3 2636.99 366.960  13
  -2 -11  -2 2652.12 439.257  13
   2 -11  -2 2863.26 467.891  13
   2 -11  -1 5900.25 676.324  13
   2  11   0 4156.76 432.546  17
   2  11   0 2252.08 647.933   8
  -2  11   0 3955.51 394.142  12
   2 -11   0 2711.20 464.000  13
  -2  11   0 3713.93 908.300   9
   2  11   1 6970.28 586.105  17
  -2  11   1 6288.91 498.345  12
   2  11   1 6082.62 474.945  12
   2  11   2 3006.74 388.928  17
   2 -11   2 2363.77 302.455  15
  -2  11   2 2837.82 338.416  12
   2  11   2 2707.02 313.531  12
   2 -11   3 1683.95 254.446  15
  -2  11   3 2221.28 278.745  12
   2  11   3 2534.79 288.255  12
  -2 -11   4 108.527 70.1875  16
  -2 -11   4 254.029 80.9691  15
   2 -11   4 42.9796 70.7144  16
   2 -12  -4 1382.77 147.738  13
   2 -12  -3 121.498 106.283  13
  -2 -12  -3-75.2810 134.496  13
   2 -12  -2 2677.56 425.999  13
  -2 -12  -2 2345.75 414.211  13
   2 -12  -1 8020.67 751.626  13
   2 -12   0 239.458 181.093  13
  -2  12   0 173.625 114.539  12
   2  12   0 203.159 125.435  17
  -2  12   1 8023.27 551.438  12
   2  12   1 8049.29 543.323  12
   2  12   1 7556.78 612.148  17
   2  12   2 2449.66 292.195  12
  -2  12   2 2462.44 304.734  12
   2  12   2 2779.91 370.011  17
   2 -12   3 100.451 66.1043  15
  -2  12   3 91.8310 100.944  12
   2  12   3 42.9921 91.6044  12
  -2 -13  -3 1264.77 203.889  13
   2 -13  -3 1065.34 194.669  13
  -2 -13  -2 623.572 215.830  13
   2 -13  -2 802.050 233.814  13
   2 -13  -1 34.6464 147.953  13
  -2 -13  -1 126.974 167.898  13
   2  13   0 849.757 185.642  12
  -2  13   0 495.076 135.690  12
   2  13   0 636.896 160.752  17
   2  13   1 108.066 109.596  17
  -2  13   1 130.375 86.6985  12
   2  13   1 91.2395 103.934  12
  -2  13   2 473.811 130.084  12
   2  13   2 772.804 164.095  12
  -2  13   3 1025.93 154.192  12
   2  13   3 1159.12 163.298  12
   2 -14  -3 237.469 75.1066  13
  -2 -14  -2 4891.10 431.976  13
   2  14  -2 4376.89 272.530  12
   2 -14  -2 4515.75 405.893  13
   2  14  -1 616.646 142.173  12
  -2 -14  -1 724.342 220.330  13
   2 -14  -1 729.600 197.506  13
   2  14   0 14557.1 632.814  12
  -2 -14   0 11507.5 746.740  13
   2  14   1 636.746 154.011  12
  -2  14   1 486.792 114.774  12
  -2  14   2 4113.84 302.067  12
   2  14   2 5065.35 338.658  12
   2  14   3 253.637 63.5924  12
   2 -15  -2 95.2024 47.1906  13
  -2 -15  -2 94.9900 62.4565  13
  -2 -15  -1 285.598 123.427  13
   2  15  -1 352.909 79.7796  12
   2 -15  -1 339.216 95.9400  13
   2  15   0 2020.97 207.910  12
  -2 -15   0 1417.20 203.792  13
   2  15   1 420.614 100.321  12
   2  15   2 114.121 53.6243  12
   3   0  -4-1055.19 485.910  10
   3   0  -3 127.193 260.888  10
  -3   0  -3 232.379 199.723  10
   3   0  -2-31.6905 203.310  10
  -3   0  -2-13.5262 146.944  10
   3   0  -1-22.9539 127.078   9
  -3   0  -1 28.4006 70.5418  10
   3   0   0 100.739 123.175   2
   3   0   0-22.4037 71.8515   9
   3   0   1-5.10421 42.0763   8
  -3   0   1-73.7420 143.544  19
   3   0   1-12.0466 118.772   2
   3   0   1-12.7484 132.107   1
   3   0   2 168.693 174.292   3
   3   0   2-43.0386 81.6751   8
  -3   0   2 17.6931 162.695  19
   3   0   2-12.3944 151.439   1
   3   0   3 252.589 253.642   1
   3   0   3-10.4033 167.050   3
  -3   0   3-209.493 170.733  19
  -3   0   3 55.1024 223.882   1
   3   0   4-53.3772 120.799   6
   3   0   4-461.877 321.806   3
   3   0   4 18.3928 94.8142  14
   3   0   4 14.1715 121.917   4
   3   0   4-528.932 345.875   1
   3   0   5 106.029 97.4118  14
  -3   0   5 138.277 154.382  14
   3   0   5 249.063 169.959   6
  -3   0   5 34.2778 137.738   6
   3   0   5-33.2901 143.226   4
  -3   0   6-13.6267 51.5712  14
   3   0   6-67.9649 79.6873   6
  -3   0   6-49.5142 67.0370   6
  -3   0   6-43.9638 73.7756   4
   3   0   6-7.71973 63.1486   4
   3  -1  -4 2362.50 729.954  10
   3   1  -4 2594.60 750.626  10
   3   1  -3 12306.9 1327.08  10
  -3  -1  -3 11307.0 1192.92  10
   3  -1  -3 13455.9 1449.40  10
   3  -1  -2 19564.7 1387.73  10
   3   1  -2 22476.5 1421.45  10
  -3   1  -2 17655.0 1005.50  10
   3   1  -2 21397.1 1119.06   9
  -3  -1  -2 20101.0 1211.89  10
  -3  -1  -1 44535.8 1209.46  10
   3   1  -1 45572.2 1283.52   9
   3  -1  -1 47136.1 1619.11  10
   3  -1   0 261428. 2693.61   2
   3   1   0 304691. 3159.80   2
  -3  -1   0 231739. 2552.28  19
   3  -1   0 262098. 2862.30  11
   3   1   0 298641. 3294.18  11
   3  -1   0 225566. 2176.24  10
   3   1   0 231682. 2184.46   8
   3  -1   0 239070. 2802.22   3
   3   1   0 224052. 2305.45   9
   3   1   0 253551. 3058.22   3
   3   1   1 41526.2 1169.80   2
   3  -1   1 43384.3 1218.05   2
   3   1   1 42218.2 1281.55   3
   3   1   1 41116.3 1239.90   1
   3   1   1 34931.6 834.582   8
  -3  -1   1 49371.3 1645.81  19
   3   1   1 36800.9 715.319   9
   3   1   1 38291.6 1306.20  11
   3  -1   1 40195.8 1346.69  11
   3  -1   1 43322.3 1283.57   3
   3  -1   1 41390.8 1245.43   1
  -3   1   1 47523.4 1415.73  19
   3  -1   2 20869.2 1159.25   3
  -3  -1   2 20569.4 1445.60  19
   3   1   2 19141.9 1120.53   3
  -3   1   2 20531.1 1252.59  19
   3   1   2 17342.9 842.845   8
   3  -1   2 17802.1 1075.19   1
   3   1   2 19022.2 1113.44   1
  -3  -1   3 12232.3 1177.30   1
   3   1   3 11963.7 1146.02   1
   3   1   3 11873.3 1149.46   3
  -3  -1   3 11799.5 1315.40  19
   3  -1   3 11714.6 1136.64   1
   3  -1   3 12432.4 1178.11   3
  -3   1   3 11903.6 1167.49   1
   3   1   4 2103.20 594.450   1
   3  -1   4 138.694 148.498  16
   3  -1   4 2733.48 360.599  14
  -3  -1   4 3264.09 390.020  14
  -3   1   4 2828.23 712.913   1
   3   1   4 2787.01 375.751   6
   3  -1   4 2396.67 696.697   3
   3  -1   4 2992.63 390.053   6
  -3  -1   4 2418.22 711.192   1
   3  -1   4 2448.74 640.749   1
   3  -1   4 2911.01 402.811   4
   3   1   4 2810.91 692.999   3
   3   1   4 3245.20 420.595   4
  -3  -1   5 17702.6 842.755  14
   3  -1   5 19029.3 915.322   4
  -3   1   5 18253.6 1030.48   6
   3   1   5 18293.2 908.661   4
   3   1   5 16041.9 856.226   6
   3  -1   5 15081.6 838.666   6
   3   1   5 16687.3 803.290  14
  -3  -1   5 18653.7 966.402   6
  -3   1   5 17477.5 824.316  14
   3  -1   5 16902.5 838.322  14
   3  -1   6 463.359 101.883   6
   3   1   6 475.559 113.049   6
  -3   1   6 637.950 121.463  14
   3  -1   6 644.176 123.767   4
  -3  -1   6-52.4521 72.2164   4
  -3  -1   6 197.388 74.2099   6
   3   1   6 610.366 129.930   4
  -3   1   6 44.3646 79.4692   4
  -3   1   6 388.312 106.505   6
  -3  -1   6 504.252 107.545  14
   3  -2  -4 467.745 338.978  10
  -3  -2  -4-85.3085 129.042  10
  -3   2  -4 1450.74 458.313  18
   3   2  -4 1047.09 366.360  18
   3   2  -3 299.074 252.302  10
  -3  -2  -3 417.918 254.224  10
   3  -2  -3 602.432 339.444  10
   3   2  -2 13230.9 895.790   9
  -3   2  -2 8968.83 612.563  10
   3  -2  -2 11741.4 1083.70  10
  -3  -2  -2 11998.2 978.564  10
   3   2  -2 12834.0 1062.76  10
   3   2  -1 39982.1 944.030  18
   3  -2  -1 43979.3 1584.66  10
  -3  -2  -1 44071.6 1317.48  10
   3   2  -1 46185.7 1392.12   9
  -3   2  -1 41922.5 1209.56  18
   3   2   0 13608.5 679.664   9
   3  -2   0 12845.0 655.751   3
   3   2   0 12481.9 579.501   8
   3  -2   0 13076.0 575.440   2
   3  -2   0 13408.6 642.289  11
   3   2   0 14452.0 710.342  11
   3  -2   0 12343.3 549.852  10
   3   2   0 13005.0 684.466   3
  -3  -2   0 12204.7 696.261  19
   3   2   1 38494.1 1030.23   8
   3   2   1 42411.8 1125.41   9
   3   2   1 42915.3 1207.01   2
   3   2   1 40179.5 1334.36  11
   3  -2   1 43097.1 1303.00   3
  -3  -2   1 47207.1 1784.25  19
   3  -2   1 45072.9 1268.76   2
   3   2   1 39492.0 1279.26   3
   3  -2   1 43116.4 1426.01  11
   3   2   2 11219.7 738.161   8
   3  -2   2 11237.1 871.466   1
  -3  -2   2 13073.2 1240.27  19
   3   2   2 11351.2 880.511   1
  -3   2   2 12776.0 925.961  19
   3  -2   2 12780.8 926.869   3
   3   2   2 11516.9 892.473   3
   3   2   3 278.591 147.069   8
   3  -2   3 445.974 222.351   3
   3  -2   3 620.916 319.324   1
   3   2   3 432.325 273.561   1
  -3   2   3 815.649 385.438   1
  -3  -2   3 466.278 188.749  19
   3   2   3 430.823 222.808   3
  -3  -2   3 542.710 310.036   1
  -3   2   4 13.2343 327.199   8
   3  -2   4 949.640 393.269   3
   3  -2   4 967.368 224.668  14
   3   2   4 817.537 225.698   6
   3   2   4 773.596 226.710   4
  -3  -2   4 988.381 219.074  14
   3   2   4 413.778 278.942   3
   3   2   4 841.586 408.672   1
   3  -2   4 860.054 239.819   6
   3  -2   4 804.234 242.800   4
  -3   2   4 848.091 417.863   1
  -3  -2   4 124.337 348.380   1
   3  -2   4-485.847 384.163   1
  -3  -2   5 6851.90 600.285   6
   3   2   5 7014.58 571.256   4
   3  -2   5 6889.75 554.512   4
   3  -2   5 5610.99 487.936  14
  -3   2   5 6871.83 621.598   6
   3   2   5 6100.48 477.800  14
   3   2   5 6487.51 533.581   6
  -3  -2   5 6128.24 501.325  14
   3  -2   5 5640.40 500.969   6
   3  -2   6-7.35053 49.1362   6
  -3  -2   6 19.4910 57.0555  14
  -3   2   6-10.4642 54.9696  14
   3   2   6 64.4176 46.9454   6
  -3   2   6 194.904 75.2578   4
   3   2   6-4.22878 55.5157   4
  -3   2   6-54.5649 51.4642   6
  -3  -2   6 13.2673 46.6979   4
   3  -2   6 26.4116 56.1301   4
  -3  -2   6 55.9846 57.2428   6
  -3   3  -4 4127.07 788.232  18
   3  -3  -4 3598.04 890.643  10
  -3  -3  -4 2653.81 787.989  10
   3   3  -3 2249.68 444.187   9
   3  -3  -3 2094.64 582.152  10
  -3  -3  -3 1857.88 534.049  10
   3   3  -3 1792.96 398.114  18
  -3   3  -3 1735.95 422.395  18
   3   3  -2 15557.1 998.965   9
  -3  -3  -2 13638.9 1080.76  10
   3  -3  -2 12609.6 1159.18  10
  -3   3  -2 13301.2 928.700  18
   3   3  -2 14053.0 866.130  18
   3   3  -1 2153.42 267.067  18
  -3  -3  -1 2703.56 372.176  10
  -3   3  -1 2256.35 325.834  18
   3  -3  -1 3073.87 451.144  10
  -3  -3  -1 1525.98 180.199  19
   3   3  -1 2573.11 376.907   9
   3   3   0 28904.3 860.159   2
   3   3   0 27602.3 929.253  11
   3  -3   0 25271.8 834.982  10
   3   3   0 27139.0 930.469   8
   3  -3   0 26243.7 879.523  11
  -3  -3   0 26449.4 1207.58  19
   3  -3   0 28165.6 823.149   2
   3   3   0 27766.1 1110.91   9
  -3   3   0 25221.8 812.410   8
   3  -3   1 2356.94 305.138   2
  -3  -3   1 2361.09 475.316  19
   3   3   1 2353.77 354.694   3
   3   3   1 2370.73 308.534   8
   3   3   1 2564.52 318.574   2
   3  -3   1 2045.49 331.850   3
   3  -3   1 2191.68 369.426  11
   3   3   1 2567.80 365.535  11
   3   3   1 2429.32 337.919   9
  -3  -3   2 14545.4 1362.38  19
   3  -3   2 15293.1 1056.38   1
   3   3   2 14549.4 1038.20   3
  -3   3   2 13372.6 909.844  19
   3   3   2 12876.0 839.339   8
   3   3   2 14350.3 1016.58   1
   3  -3   2 15052.9 1023.44   3
   3  -3   3 2118.71 496.761   1
   3   3   3 1858.62 494.842   1
   3  -3   3 2264.99 530.233   3
   3   3   3 1438.58 349.109   8
  -3  -3   3 1555.30 454.525   1
   3   3   3 2178.44 538.330   3
  -3  -3   3 2452.22 717.390  19
  -3   3   3 2470.36 579.169   1
   3  -3   4 3009.63 823.821   3
   3   3   4 2582.78 767.324   3
  -3   3   4 4791.18 953.606   1
   3  -3   4 4074.41 438.990  14
  -3  -3   4 4251.24 445.423  14
   3  -3   4 4822.43 491.262   6
   3  -3   4 3588.55 815.076   1
   3   3   4 4607.07 506.662   6
  -3   3   4 5541.80 1021.09   8
  -3  -3   4 2980.89 754.677   1
   3   3   4 3774.41 799.730   1
   3   3   4 4733.93 499.134   4
   3  -3   4 5082.73 518.469   4
  -3   3   5 17.2482 120.230   4
   3   3   5 137.843 122.126   4
  -3  -3   5 14.9244 118.825   4
   3   3   5 77.8703 76.4857  14
  -3  -3   5 221.890 134.805  14
   3  -3   5 216.660 139.197  14
   3  -3   5 209.941 137.714   6
   3   3   5 237.687 147.261   6
  -3   3   5 297.617 159.171   6
  -3  -3   5 388.508 173.073   6
   3  -3   5 222.209 139.410   4
   3  -3   5-109.031 138.533  16
  -3   3   6 360.249 86.3366  14
  -3  -3   6 132.609 60.9707   6
  -3  -3   6 158.410 67.2720  14
   3  -3   6 195.330 60.7105   6
   3  -4  -4 8122.24 616.211  13
  -3  -4  -3 3214.03 715.152  10
   3   4  -3 2787.09 519.892  18
   3  -4  -3 2717.92 652.958  10
   3   4  -3 3079.99 552.655   9
  -3   4  -3 2948.75 562.893  18
   3   4  -2 15695.6 1063.94   9
  -3   4  -2 15887.8 1064.65  18
   3  -4  -2 15871.1 1318.83  10
  -3  -4  -2 14947.1 1164.22  10
   3   4  -2 14871.5 968.070  18
   3   4  -1 81648.3 2181.77   9
  -3  -4  -1 77035.5 2056.17  10
   3  -4  -1 75698.3 2220.48  10
  -3   4   0 164.017 93.2699   8
  -3  -4   0 187.272 174.549  19
   3   4   0 130.662 88.8865   2
   3   4   0 115.059 118.899   8
   3   4   0 208.971 100.451  11
   3  -4   0 33.6081 96.5842  11
   3   4   0 164.886 182.586   9
   3  -4   0 116.838 89.6899  10
   3  -4   0 83.1410 76.0007   2
   3   4   1 74110.2 1869.50   3
   3  -4   1 72515.4 1755.98   3
  -3   4   1 76887.3 2155.39   8
  -3  -4   1 74359.0 2663.72  19
   3   4   1 76849.3 1959.49  11
   3   4   1 75633.6 1833.85   8
   3   4   1 70069.5 1977.52   9
   3  -4   2 14670.1 1050.39   1
  -3   4   2 13028.8 900.698  19
  -3  -4   2 17072.1 1573.67  19
  -3   4   2 18813.0 1216.94   1
   3   4   2 17439.1 1148.65   1
   3   4   2 14320.1 954.293   8
  -3  -4   2 16544.3 1113.38   1
   3  -4   2 14586.6 1079.83   3
   3   4   2 16724.8 1140.94   3
   3   4   3 3557.05 721.195   3
  -3   4   3 3544.68 712.740   1
   3   4   3 3416.90 680.464   1
  -3   4   3 3292.33 701.014   8
  -3  -4   3 3088.47 635.868   1
  -3  -4   3 3261.70 863.567  19
   3  -4   3 2935.97 609.043   1
   3   4   3 2908.63 527.235   8
   3  -4   3 2954.41 641.835   3
   3  -4   4 11127.5 746.459   4
   3  -4   4 10191.7 693.215  14
   3   4   4 11436.6 780.311   4
   3   4   4 11578.6 781.467   6
  -3  -4   4 10656.8 689.750  14
   3  -4   4 12012.8 760.785   6
   3  -4   5 207.038 124.544  16
   3  -4   5 424.008 144.700   6
   3  -4   5 556.727 159.879  14
   3   4   5 576.831 145.303  14
  -3  -4   5-52.5112 141.394   4
  -3  -4   5 654.295 205.270   6
   3   4   5 330.881 132.564   6
  -3  -4   5 489.625 161.891  14
  -3   4   5 839.802 205.899   6
   3   4   5 760.139 211.834   4
   3  -4   5 627.435 182.674   4
  -3   4   5 57.8885 90.5217   4
  -3   4   6 748.586 105.489  14
   3  -5  -4 9961.03 693.427  13
  -3   5  -3-207.945 225.008  18
   3  -5  -3-9.04224 159.573  13
   3   5  -3-117.377 190.448  18
  -3  -5  -3-185.522 347.226  10
   3  -5  -3-347.006 275.061  10
   3  -5  -2 5098.25 778.241  10
  -3   5  -2 4157.26 604.881  18
   3   5  -2 4479.98 608.886   9
  -3  -5  -2 3983.77 649.568  10
   3   5  -1 5899.92 548.838   2
   3  -5  -1 6889.41 565.202   2
   3   5  -1 14712.4 1003.44   9
   3  -5  -1 12642.7 976.476  10
  -3  -5  -1 13987.5 964.740  10
  -3  -5   0 22.0385 193.892  19
   3  -5   0-20.9317 67.1581  10
   3   5   0 5.16308 127.993   8
  -3   5   0-29.2412 80.2844   8
   3   5   0 40.7792 59.5647   2
   3  -5   0 35.3232 51.6570  11
   3   5   0 25.7627 95.9385  11
   3   5   0-45.3453 158.650   9
   3   5   1 12560.8 814.278   3
   3   5   1 13691.9 886.799   8
   3   5   1 13272.1 968.422   9
   3  -5   1 12797.3 743.638   3
  -3  -5   1 13818.0 1265.14  19
  -3   5   1 14718.5 972.656   8
   3   5   2 3843.80 561.902   3
   3  -5   2 3479.51 555.192   3
  -3   5   2 4697.20 703.486   8
  -3  -5   2 4451.48 604.022   1
   3   5   2 5116.51 634.354   8
  -3   5   2 5129.39 663.420   1
  -3  -5   2 4572.83 874.423  19
  -3   5   3 627.181 275.365   8
   3   5   3 254.018 125.053  12
   3   5   3 352.441 227.519   3
   3  -5   3 224.219 127.199   3
  -3  -5   3 268.525 128.917  14
  -3  -5   3-258.322 193.168   1
  -3   5   3 293.069 138.208  12
   3   5   3 77.8084 147.749   8
   3  -5   3 179.595 105.752  14
  -3   5   3 154.136 193.070   1
   3  -5   4 12034.6 769.296  14
   3   5   4 12083.1 747.350   6
   3   5   4 13103.0 790.422   4
   3  -5   4 13453.7 774.004   6
  -3  -5   4 12196.9 744.745  14
   3  -5   4 11556.0 741.810   4
   3   5   4 9888.81 657.484  12
   3  -5   5 1134.74 212.254   4
   3  -5   5 1172.98 232.155  14
   3   5   5 1499.36 236.875   4
   3   5   5 1206.54 191.654  14
   3  -5   5 991.546 185.934   6
  -3  -5   5 1294.52 234.529  14
   3   5   5 1386.21 213.350   6
  -3  -5   5 1145.65 216.877   6
  -3   5   5-121.651 128.000   4
  -3  -5   5-86.5243 90.0125   4
   3  -5   5 870.098 212.173  16
   3  -6  -4-277.860 146.560  13
   3  -6  -3 7082.79 623.339  13
   3  -6  -3 7661.85 1207.54  10
  -3  -6  -3 9064.96 1281.39  10
   3  -6  -2 16386.3 1481.96  10
  -3  -6  -2 15374.0 1325.20  10
   3   6  -2 17324.6 1259.72   9
   3  -6  -1 211.836 205.391  10
   3   6  -1 98.1698 156.385   9
  -3  -6  -1 299.771 200.267  10
  -3   6  -1 120.017 87.1507   8
   3   6   0 25585.5 1258.09   8
  -3  -6   0 25499.6 1668.75  19
  -3   6   0 24375.6 1040.54   8
   3   6   0 25392.0 1439.36   9
   3  -6   0 20465.2 1027.14  10
  -3  -6   1 471.526 316.317  19
   3   6   1 210.103 182.736   9
   3   6   1 312.455 185.340   8
  -3   6   1 312.689 157.317   8
   3   6   2 17027.2 1244.55   8
  -3   6   2 17234.3 1349.58   8
   3   6   2 14560.9 1219.95   9
  -3  -6   2 18058.4 1845.70  19
   3  -6   3 7317.17 590.382  14
  -3   6   3 7934.75 1061.51   8
   3   6   3 8613.79 1045.21   8
  -3  -6   3 8184.72 598.986  14
  -3  -6   3 9073.32 1591.10  19
   3   6   3 7284.17 561.431  12
  -3   6   3 6865.38 525.438  12
   3   6   3 7026.86 586.677  17
   3  -6   4-10.7719 121.787  16
   3  -6   4 152.208 149.025  14
  -3  -6   4 23.4323 100.277  14
   3   6   4 23.4518 107.033  12
  -3  -6   4 52.9254 122.432   6
   3  -6   5 937.283 209.901  14
  -3  -6   5 912.308 200.426  14
   3  -6   5 671.104 167.794  16
   3  -7  -4 188.246 111.320  13
   3  -7  -3 6422.15 1153.36  10
  -3  -7  -3 6407.10 1101.41  10
  -3  -7  -3 5931.70 595.506  13
   3  -7  -3 7491.11 647.509  13
   3  -7  -2 12336.8 1375.50  10
  -3  -7  -2 13921.0 1370.01  10
   3   7  -2 14275.6 1227.79   9
   3   7  -1 1542.23 420.743   9
  -3  -7  -1 1968.53 472.162  10
   3  -7  -1 1001.07 320.899  10
   3   7   0 2123.51 475.272   9
  -3   7   0 1978.81 334.441   8
   3   7   0 2127.77 428.383   8
  -3  -7   0 1734.67 521.901  19
  -3  -7   1 1899.61 537.102  19
   3   7   1 1879.59 402.629   8
   3   7   1 1941.15 494.063   9
  -3   7   1 1621.90 354.453   8
  -3   7   2 13433.1 1193.85   8
   3   7   2 11049.4 1172.18   9
  -3  -7   2 14862.4 1784.84  19
   3   7   2 14854.3 1267.75   8
   3   7   3 7527.27 600.715  17
  -3  -7   3 8256.13 629.385  14
   3   7   3 8662.83 1121.92   8
   3   7   3 9165.55 641.870  12
  -3   7   3 7928.14 555.124  12
  -3  -7   3 9739.74 1682.26  19
   3  -7   3 7725.77 631.249  14
  -3   7   3 7570.07 1022.86   8
   3  -7   4 12.9759 122.509  16
  -3  -7   4 89.0860 109.025  14
   3   7   4 36.5886 109.678  12
   3  -7   4 244.178 151.343  14
  -3  -7   5 130.834 111.962  14
   3  -7   5 58.1824 97.0863  14
   3  -7   5-110.865 109.082  16
   3  -8  -4 1460.36 254.906  13
   3  -8  -3 13867.0 878.069  13
  -3  -8  -3 12483.6 855.494  13
   3   8  -2 2441.69 563.507   9
  -3  -8  -2 2767.51 686.706  10
   3  -8  -2 2004.64 359.999  13
   3  -8  -2 2177.82 653.328  10
   3  -8  -1 1081.56 410.134  10
   3   8  -1 661.536 318.914   9
  -3   8  -1 766.679 317.070   9
  -3  -8  -1 935.479 355.982  10
  -3   8   0 15130.3 1016.55   8
   3   8   0 17265.8 1430.43   9
   3   8   0 16256.8 1246.02   8
   3   8   1 883.271 398.135   9
  -3   8   1 665.519 259.069   8
  -3  -8   1 1132.91 482.308  19
   3   8   1 1129.11 371.798   8
   3  -8   2 1619.23 308.133  14
   3   8   2 2102.24 278.901  12
  -3  -8   2 1600.60 295.807  14
   3   8   2 2673.19 573.802   8
  -3   8   2 2072.24 275.649  12
  -3   8   2 2118.78 495.740   8
  -3  -8   2 2752.69 814.290  19
   3   8   2 2234.14 306.104  17
   3   8   2 1636.86 516.853   9
   3  -8   3 13130.2 860.490  14
  -3   8   3 14800.5 761.828  12
  -3  -8   3 13588.8 846.128  14
   3   8   3 15951.5 827.743  12
   3  -8   4 1477.48 299.929  14
   3  -8   4 798.193 281.247  16
   3   8   4 1788.03 288.191  12
  -3  -8   4 1589.76 279.377  14
  -3  -8   5-62.3816 71.2443  16
   3  -8   5 128.354 81.4541  16
  -3  -8   5 25.0752 75.0968  14
   3  -8   5-25.2119 69.6326  15
   3  -9  -4 1672.01 248.233  13
   3  -9  -3 6929.17 631.872  13
  -3  -9  -3 5895.48 597.024  13
   3  -9  -2 7365.94 692.329  13
   3  -9  -2 6285.83 1078.41  10
  -3  -9  -2 7340.09 1165.69  10
   3   9  -2 6208.93 942.614   9
   3   9  -1 3012.27 652.693   9
   3  -9  -1 2505.94 418.679  13
  -3  -9  -1 3810.63 785.912  10
  -3   9  -1 2528.58 624.735   9
   3   9  -1 2405.84 287.404  17
   3   9   0 859.407 349.227   8
   3   9   0 731.191 283.196   9
  -3   9   0 563.166 214.900   8
  -3  -9   0 1085.51 365.243  10
   3   9   1 2975.65 345.661  17
  -3   9   1 2489.06 540.191   8
   3   9   1 3170.36 726.272   9
  -3   9   1 2018.27 264.402  12
   3  -9   1 2228.83 291.479  15
   3   9   1 3394.13 662.995   8
   3   9   2 8818.48 1114.50   8
   3   9   2 5499.40 1010.70   9
  -3   9   2 7561.82 962.412   8
  -3   9   2 7676.10 530.135  12
   3   9   2 7461.34 511.178  12
  -3  -9   2 5495.04 551.061  14
   3   9   2 7288.22 561.903  17
  -3  -9   3 5733.21 574.875  14
  -3   9   3 6756.90 508.917  12
   3  -9   3 5319.29 548.675  14
   3   9   3 7485.87 544.216  12
  -3  -9   4 2042.58 309.857  14
   3   9   4 1583.01 244.308  12
   3  -9   5 66.4741 57.1300  15
   3  -9   5 84.9856 56.1643  16
  -3  -9   5-70.8479 50.7760  16
   3 -10  -4 1400.70 217.324  13
  -3 -10  -3 2276.48 364.791  13
   3 -10  -3 2442.64 366.896  13
   3 -10  -2 5695.66 633.494  13
   3  10  -1 6182.17 477.987  17
  -3  10  -1 5609.56 958.792   9
   3 -10  -1 6506.47 696.790  13
   3  10  -1 6711.40 1060.54   9
  -3 -10  -1 7161.47 1103.29  10
   3  10   0 217.627 243.526   9
   3 -10   0-129.944 110.951  13
   3  10   0 112.182 84.0316  17
   3  10   1 8172.44 1085.95   8
  -3  10   1 6284.90 479.142  12
   3 -10   1 4795.93 440.275  15
  -3  10   1 5531.93 814.648   8
   3  10   1 7079.03 492.723  12
   3  10   1 7004.62 1192.46   9
   3  10   1 7531.22 578.278  17
   3 -10   2 6125.35 511.148  15
   3  10   2 6087.40 464.346  12
  -3  10   2 5870.76 477.049  12
   3  10   2 6453.73 545.701  17
   3  10   3 2444.03 304.904  12
  -3  10   3 2321.39 295.669  12
   3  10   4 1170.43 185.823  12
   3 -10   4 809.122 173.585  16
   3 -10   4 892.848 203.447  15
   3 -11  -4 1509.92 191.854  13
   3 -11  -3 238.532 153.339  13
  -3 -11  -3 344.765 163.952  13
   3 -11  -2 2516.80 443.569  13
  -3 -11  -2 2339.17 427.086  13
   3  11  -1 1834.25 261.738  17
   3 -11  -1 2358.97 426.570  13
   3  11   0 644.759 192.271  17
  -3  11   1 2091.45 294.416  12
   3  11   1 2150.19 290.040  12
   3  11   1 2317.56 334.283  17
  -3  11   2 2499.16 311.403  12
   3 -11   2 2331.17 306.811  15
   3  11   2 2766.67 365.132  17
   3  11   2 2352.84 291.999  12
   3 -11   3-38.0421 71.7427  16
   3  11   3 271.470 124.204  12
   3 -11   3 14.2399 87.0460  15
  -3  11   3 116.422 91.4306  12
   3 -11   4 277.402 84.3055  16
  -3 -11   4-35.0285 61.8836  16
   3  11   4 1400.60 172.905  12
  -3 -11   4 290.601 80.9271  15
   3 -11   4 1144.74 169.381  15
   3 -12  -3 655.268 187.293  13
  -3 -12  -3 879.752 214.103  13
  -3 -12  -2 764.438 244.007  13
   3 -12  -2 941.061 278.365  13
   3 -12  -1 3109.88 465.299  13
   3  12   0 2549.60 335.632  17
   3  12   1 3301.20 349.404  12
   3  12   1 3284.56 393.502  17
  -3  12   1 3340.48 359.410  12
   3  12   2 742.732 207.200  17
  -3  12   2 576.977 152.985  12
   3  12   2 670.796 166.540  12
   3 -12   2 567.210 139.500  15
   3 -12   3 535.153 126.354  15
   3  12   3 819.837 161.531  12
  -3  12   3 694.966 146.218  12
  -3 -13  -3 393.548 127.477  13
   3 -13  -3 524.995 135.181  13
   3 -13  -2 2206.30 333.837  13
  -3 -13  -2 2116.26 349.979  13
   3 -13  -1 378.681 178.448  13
  -3 -13  -1 405.615 235.247  13
   3  13   0 39.6537 76.4045  17
   3  13   0-19.8364 88.6959  12
   3  13   1 478.920 169.765  17
  -3  13   1 501.973 135.038  12
   3  13   1 557.518 160.803  12
  -3  13   2 2114.41 252.891  12
   3  13   2 2348.76 263.480  12
  -3  13   3 368.443 91.3198  12
   3  13   3 427.708 104.248  12
   3 -14  -2 57.3465 86.4964  13
  -3 -14  -2-74.3382 123.581  13
  -3 -14  -1 765.909 228.176  13
   3 -14  -1 660.492 164.758  13
   3  14  -1 1004.98 165.068  12
   3  14   0 875.802 161.959  17
   3  14   0 1035.76 177.754  12
  -3 -14   0 867.278 234.036  13
   3  14   1 607.405 154.753  17
   3  14   1 1166.64 193.610  12
   3  14   2 103.626 86.0751  12
  -3  14   2 97.2573 50.9562  12
  -3 -15  -2 124.279 75.4099  13
   3  15  -1 194.100 68.9495  12
  -3 -15  -1 124.750 88.2486  13
   3  15   0 5387.43 323.001  12
  -3 -15   0 4035.37 340.827  13
   3  15   1 233.059 80.7890  12
   3  15   2 96.7757 44.2190  12
   4   0  -4 8950.59 1371.41  10
   4   0  -3 9170.07 1207.42  10
  -4   0  -3 6321.28 841.868  10
  -4   0  -2 8547.14 746.230  10
   4   0  -2 9878.07 1006.56  10
  -4   0  -1 19883.6 770.854  10
   4   0  -1 20848.7 961.119   9
   4   0   0 35191.2 1005.65   9
   4   0   0 40140.6 1228.80   2
  -4   0   1 21018.6 1091.40  19
   4   0   1 18757.4 992.894  11
   4   0   1 18735.8 865.284   2
   4   0   1 16811.5 492.584   8
   4   0   1 19271.7 922.448   3
   4   0   2 8510.32 782.293   1
   4   0   2 8635.21 795.074   3
  -4   0   2 9392.73 960.031  19
  -4   0   3 6959.64 1024.71  19
   4   0   3 6979.58 914.983   3
   4   0   3 6954.37 889.213   1
  -4   0   3 7990.96 968.795   1
   4   0   4 9368.49 646.110  14
   4   0   4 10821.5 713.518   6
   4   0   4 11519.5 738.473   4
  -4   0   4 9110.49 1267.81   1
  -4   0   5 4895.85 437.745  14
   4   0   5 4194.78 402.283  14
   4   0   5 4812.93 468.304   4
   4   0   5 4717.30 448.771   6
  -4   0   5 4615.54 518.484   6
   4   0   6 5663.89 343.030   4
   4   0   6 5965.27 320.256   6
  -4   0   6 5277.53 309.879  14
   4  -1  -4 3893.88 935.605  10
   4   1  -3 773.976 406.263  10
   4  -1  -3 1092.31 484.894  10
  -4  -1  -3 536.623 311.419  10
   4   1  -2 4471.74 561.185   9
   4   1  -2 4965.15 718.785  10
   4  -1  -2 4295.18 699.833  10
  -4   1  -2 3618.81 448.121  10
  -4  -1  -2 3342.74 497.252  10
  -4  -1  -1 9555.85 500.598  19
   4  -1  -1 10906.6 842.431  10
  -4   1  -1 8546.76 414.447  10
   4   1  -1 10949.8 715.245   9
   4   1   0 27350.6 914.450   9
   4   1   0 27398.0 1151.38   3
   4   1   0 33008.6 1249.45  11
  -4  -1   0 24864.2 975.525  19
   4   1   0 32821.3 1178.12   2
   4  -1   0 26443.2 1039.78  11
   4  -1   0 23006.2 1024.62   3
   4  -1   0 30241.8 1034.10   2
   4  -1   1 9562.69 634.985   2
   4   1   1 9768.57 637.462   2
   4   1   1 8645.08 398.852   9
   4   1   1 9006.61 454.190   8
  -4   1   1 9884.76 736.497  19
   4  -1   1 9912.01 748.367  11
   4   1   1 9948.10 728.781  11
   4  -1   1 9468.46 658.841   3
  -4  -1   1 10474.8 818.505  19
   4   1   1 9691.71 668.474   3
   4  -1   2 3596.37 517.133   3
   4   1   2 2497.55 298.355   8
   4   1   2 3205.97 490.810   1
  -4   1   2 4198.44 594.304  19
  -4  -1   2 4158.78 694.936  19
   4  -1   2 3624.37 523.894   1
   4   1   2 3550.45 517.413   3
  -4  -1   3 546.281 264.810   1
   4   1   3 466.459 316.774   1
  -4  -1   3 731.626 348.567  19
   4   1   3 669.157 298.917   3
   4  -1   3 148.767 175.483   3
  -4   1   3 431.421 253.550   1
   4  -1   3 606.361 282.077   1
   4   1   4 3165.09 798.973   3
  -4  -1   4 4727.62 461.412  14
  -4   1   4 3869.88 859.456   1
   4  -1   4 3259.69 857.036   3
   4  -1   4 2942.27 381.756  16
   4   1   4 4276.44 459.945   4
  -4  -1   4 3845.70 810.791   1
   4   1   4 3996.16 425.874  14
   4   1   4 3892.98 443.656   6
   4  -1   4 4440.12 467.209   6
   4  -1   4 4735.40 486.432   4
   4  -1   4 4150.99 437.554  14
   4   1   5 3099.85 334.552  14
  -4   1   5 3850.48 392.966  14
  -4  -1   5 3819.29 398.696  14
   4  -1   5 2924.04 343.241  14
   4   1   5 3927.25 427.280   4
   4  -1   5 3793.61 414.716   4
   4   1   5 2856.13 369.002   6
   4  -1   5 3521.25 402.630   6
  -4   1   5 2793.36 462.522   6
  -4  -1   5 3774.01 455.607   6
   4  -1   6 3332.67 256.713   4
   4   1   6 3057.96 238.614   6
  -4  -1   6 3271.62 245.330  14
  -4   1   6 3441.96 248.174  14
  -4   1   6 2128.92 199.425   6
   4   1   6 3448.58 275.266   4
  -4  -1   6 1673.53 180.872   6
  -4   1   6 317.943 134.207   4
  -4  -1   6 187.894 121.893   4
   4  -1   6 2914.50 222.276   6
  -4   2  -4 12014.1 1352.42  18
   4  -2  -4 11042.8 1587.87  10
   4  -2  -3 316.957 358.463  10
  -4  -2  -3-68.3286 244.861  10
   4   2  -2 19676.2 1169.17   9
   4  -2  -2 19201.2 1416.91  10
  -4  -2  -2 18996.2 1229.82  10
  -4   2  -1 33329.9 1132.49  18
   4   2  -1 31383.2 775.476  18
   4  -2  -1 36875.5 1545.62  10
  -4  -2  -1 29323.4 892.491  19
   4   2  -1 40497.2 1414.38   9
   4  -2   0 8027.19 525.226   2
   4   2   0 8423.87 523.877   8
   4   2   0 8709.19 586.237   9
   4   2   0 9088.17 658.572  11
   4   2   0 9183.26 608.760   2
   4  -2   0 7875.09 580.500  11
   4  -2   0 6994.63 452.768  10
   4   2   0 7809.62 617.468   3
   4  -2   0 6911.48 554.669   3
   4   2   1 35159.6 1190.91   2
   4  -2   1 37965.6 1467.44  11
   4   2   1 34743.7 1018.36   9
   4  -2   1 36721.8 1245.50   2
   4  -2   1 34820.0 1271.31   3
   4   2   1 32538.4 996.731   8
  -4  -2   1 36153.9 1645.43  19
   4   2   1 34573.7 1302.01   3
   4   2   1 33888.0 1349.60  11
   4   2   2 18164.1 1183.75   3
   4  -2   2 18757.5 1173.99   1
  -4   2   2 20113.5 1252.32  19
   4   2   2 19070.7 1187.18   1
  -4  -2   2 20778.1 1615.34  19
   4  -2   2 17817.2 1187.60   3
   4   2   2 15861.7 818.355   8
   4   2   3 55.5646 152.520   3
  -4   2   3 242.619 250.016   1
  -4  -2   3 103.116 153.751  19
   4  -2   3-11.4627 169.398   3
  -4  -2   3 59.2001 211.890   1
   4   2   3 158.496 194.151   1
   4  -2   3 3.04421 205.094   1
  -4  -2   4 9303.58 1283.91   1
   4  -2   4 9631.15 700.039  16
  -4   2   4 10688.7 1445.16   1
   4  -2   4 11849.0 736.092  14
  -4  -2   4 13612.5 781.320  14
   4  -2   4 14099.8 826.687   4
   4  -2   4 8312.52 1393.82   3
   4   2   4 13252.0 811.534   6
   4  -2   4 13072.3 790.114   6
   4   2   4 6239.69 1227.96   3
   4   2   4 13331.4 822.357   4
   4  -2   5 12856.7 709.347  14
  -4  -2   5 14453.5 754.235  14
   4   2   5 12871.8 656.827  14
  -4   2   5 15732.4 763.237  14
   4   2   5 17280.7 865.083   4
   4  -2   5 15561.3 804.632   4
   4   2   5 15213.1 786.982   6
   4  -2   5 15075.1 757.864   6
  -4  -2   5 14133.2 854.899   6
  -4   2   5 16797.7 937.562   6
   4  -2   5 9540.69 576.054  16
  -4   2   6 1204.47 147.652  14
   4  -2   6 943.129 138.288   4
  -4   2   6 368.846 83.6458   6
   4   2   6 1148.20 146.279   6
   4  -2   6 1081.85 130.632   6
  -4  -2   6 253.382 86.0063   6
  -4  -2   6 974.854 137.561  14
  -4   2   6-24.0447 63.1391   4
  -4  -2   6-2.29003 64.3226   4
   4   2   6 1218.73 165.346   4
   4  -3  -4 1605.30 277.324  13
   4   3  -3 10204.2 1015.82   9
   4   3  -3 9669.34 933.644  18
   4  -3  -3 10954.9 1357.79  10
  -4  -3  -3 10802.3 1279.54  10
  -4   3  -3 11341.1 1100.31  18
   4   3  -2 4382.15 578.032   9
  -4   3  -2 4643.64 572.338  18
  -4  -3  -2 5250.45 691.856  10
   4   3  -2 3910.62 454.964  18
   4  -3  -2 3600.09 627.137  10
  -4  -3  -1 30678.0 1005.65  19
   4   3  -1 22669.3 1499.96   2
   4  -3  -1 25539.9 1404.60   2
   4  -3  -1 37699.4 1587.63  10
  -4   3  -1 37242.4 1337.34  18
   4   3  -1 44510.0 1587.36   9
   4   3   0 43876.9 1441.19   9
  -4  -3   0 41628.6 1579.51  19
   4   3   0 41605.9 1248.03   8
  -4   3   0 37802.6 1060.92   8
   4  -3   0 42107.6 1291.85  11
   4   3   0 47010.1 1297.04   2
   4  -3   0 44686.9 1196.97   2
   4  -3   0 38227.2 1081.26  10
   4   3   0 45714.0 1410.64  11
   4   3   1 40530.8 1309.87   2
   4   3   1 39043.1 1230.04   8
   4   3   1 42328.7 1525.20   3
   4  -3   1 42421.3 1377.78   2
  -4  -3   1 41481.7 1910.44  19
   4  -3   1 42924.0 1609.35  11
   4   3   1 38456.4 1474.52  11
   4   3   1 40462.8 1334.12   9
   4  -3   1 39648.9 1407.88   3
  -4  -3   2 4712.00 850.379  19
   4  -3   2 4199.39 601.243   3
  -4   3   2 4164.84 569.558  19
   4   3   2 4276.45 479.112   8
   4   3   2 4351.37 621.574   3
   4   3   3 9379.45 853.673   8
  -4  -3   3 11587.1 1224.60   1
  -4   3   3 10904.9 1199.99   1
   4  -3   3 10781.8 1199.99   3
  -4  -3   3 10592.1 1482.28  19
   4   3   3 9337.34 1134.60   3
   4  -3   4 2295.05 353.025   4
   4   3   4 1496.47 634.813   3
  -4  -3   4 2099.59 314.393  14
   4   3   4 2313.56 350.290   4
   4  -3   4 965.755 264.690  16
   4   3   4 1840.33 328.860   6
   4  -3   4 2343.79 356.120   6
   4  -3   4 1657.73 285.867  14
  -4   3   4 1997.01 686.078   1
  -4  -3   4 2071.48 625.031   1
  -4  -3   5 4911.64 437.482  14
   4  -3   5 4483.17 425.779  14
   4   3   5 5618.69 488.336   4
   4  -3   5 5323.10 462.453   4
   4   3   5 4750.61 458.379   6
   4  -3   5 5625.96 451.950   6
  -4   3   5 4397.68 481.747   6
  -4  -3   5 3264.34 496.103   6
   4  -3   5 3517.97 372.574  16
  -4  -3   6 229.179 69.9229  14
  -4   3   6 311.419 76.4171  14
   4  -4  -4 1083.68 233.434  13
   4   4  -3 11765.9 1126.91   9
   4  -4  -3 11185.1 1378.64  10
  -4  -4  -3 12287.2 1419.90  10
  -4   4  -3 11348.9 1134.54  18
   4  -4  -2 340.667 213.040  10
   4   4  -2 934.325 278.232   9
  -4   4  -2 831.264 275.186  18
   4   4  -2 516.412 183.991  18
  -4  -4  -2 640.739 279.720  10
   4   4  -1 4097.57 595.077   2
   4  -4  -1 4272.73 535.645   2
   4  -4  -1 7275.42 735.316  10
  -4  -4  -1 5650.89 483.306  19
   4   4  -1 8636.76 761.638   9
  -4  -4   0 4405.31 596.752  19
   4   4   0 4329.71 468.230   8
  -4   4   0 3744.31 340.943   8
   4  -4   0 3836.90 438.626  11
   4   4   0 4498.47 444.543  11
   4  -4   0 4099.74 363.555   2
   4   4   0 4575.18 525.852   9
   4   4   0 4451.82 390.809   2
   4  -4   0 3755.35 365.439  10
  -4  -4   1 7697.38 911.002  19
   4   4   1 7802.04 597.743   2
   4   4   1 7641.89 677.254  11
   4  -4   1 8148.38 623.985   2
   4   4   1 7500.95 613.127   8
   4   4   1 7795.95 704.250   3
   4  -4   1 7353.79 702.161  11
   4  -4   1 8033.39 663.500   3
   4   4   1 7616.57 661.873   9
   4   4   2 412.227 180.358   8
   4  -4   2 533.268 247.830   3
   4   4   2 800.387 285.656   3
  -4   4   2 765.007 264.184  19
  -4  -4   2 505.106 304.305  19
  -4   4   3 12681.3 1339.61   1
  -4  -4   3 12024.5 1656.37  19
  -4   4   3 10599.8 1258.82   8
  -4  -4   3 11948.6 1281.64   1
   4   4   3 10911.5 1254.80   3
  -4   4   3 8610.84 597.165  12
   4   4   3 10208.4 966.892   8
   4  -4   3 11684.9 1263.44   3
   4  -4   4 1223.72 253.882  14
  -4  -4   4 1377.12 269.182  14
   4  -4   4 1481.10 273.619   6
   4   4   4 1382.69 271.807   6
   4   4   4 1388.77 285.022   4
   4  -4   4 931.857 268.553  16
   4  -4   4 1375.64 276.943   4
   4  -4   5 434.463 148.508  16
  -4  -4   5 471.747 155.103  14
   4  -4   5 276.871 141.280  14
   4   4   5 741.487 174.826   6
   4  -4   5 258.324 112.824   4
  -4   4   5 341.102 141.402   6
  -4  -4   5 549.968 188.471   6
   4   4   5 477.520 173.862   4
  -4   4   5-54.9972 120.605   4
  -4  -4   5 25.3151 90.9572   4
   4  -4   5 308.274 136.055   6
   4  -5  -4 1426.47 274.683  13
   4  -5  -3 9444.57 709.126  13
   4  -5  -3 10042.2 1353.16  10
  -4  -5  -3 12040.9 1444.50  10
  -4   5  -3 10227.8 1143.93  18
   4   5  -3 9581.61 1054.50   9
   4   5  -2 8324.41 869.227   9
   4  -5  -2 6944.85 942.755  10
  -4  -5  -2 7473.24 890.931  10
  -4   5  -2 7658.74 856.038  18
   4   5  -1 45329.6 1695.83   2
   4  -5  -1 43554.8 1537.37   2
   4  -5  -1 48513.2 1944.39  10
   4   5  -1 55711.3 2028.73   9
  -4  -5  -1 52064.6 1952.57  10
   4   5   0 4132.00 483.284   8
   4  -5   0 3447.42 334.068   2
  -4  -5   0 4791.34 685.059  19
  -4   5   0 3742.25 368.505   8
   4  -5   0 3649.71 403.955  11
   4   5   0 4454.03 469.892  11
   4  -5   0 3273.28 372.775  10
   4   5   0 3811.94 356.963   2
   4   5   0 4685.09 580.966   9
  -4  -5   1 49349.6 2440.45  19
   4   5   1 51228.9 1744.24   8
   4   5   1 53155.0 1891.43   3
   4   5   1 49860.3 1865.27   9
   4  -5   1 44230.8 1640.81   3
  -4   5   1 54883.8 1920.14   8
   4   5   1 49265.1 1727.58  11
  -4  -5   2 8148.86 1190.79  19
   4   5   2 7734.66 771.703   8
  -4   5   2 5811.02 681.287  19
   4  -5   2 6550.78 774.885   3
  -4  -5   2 6072.92 729.730   1
  -4   5   2 7950.69 934.525   8
  -4   5   2 8556.02 885.959   1
   4   5   2 7058.47 818.776   3
  -4  -5   3 10687.0 1226.45   1
   4  -5   3 9455.60 1183.44   3
  -4   5   3 11161.3 1288.27   8
  -4  -5   3 12226.1 1731.06  19
  -4  -5   3 9751.94 627.666  14
  -4   5   3 9393.20 618.852  12
   4   5   3 8330.38 569.521  12
   4   5   3 10051.0 1047.35   8
   4  -5   3 9141.77 642.995  14
   4   5   3 7974.16 628.530  17
  -4   5   3 10757.0 1241.55   1
   4   5   3 9699.09 1208.54   3
   4  -5   4 1076.70 276.471  16
   4  -5   4 1378.28 282.349  14
   4   5   4 1571.56 293.564   4
   4  -5   4 1362.72 259.381   4
   4   5   4 1183.83 237.763  12
   4  -5   4 1402.10 260.474   6
  -4  -5   4 1752.72 298.885  14
   4   5   4 1390.85 248.811   6
   4  -5   5 843.357 163.309   6
   4  -5   5 771.653 178.542  16
  -4  -5   5 1112.79 224.332  14
   4   5   5 645.397 169.282   4
   4  -5   5 763.282 193.388  14
   4  -5   5 531.175 154.065   4
  -4  -5   5 915.452 193.799   6
   4   5   5 845.224 162.382   6
   4  -6  -4 4010.44 435.057  13
  -4  -6  -3 2129.21 678.171  10
   4  -6  -3 1669.95 565.934  10
   4  -6  -3 2136.65 348.366  13
   4   6  -2 11782.5 1101.46   9
   4  -6  -2 10682.7 1225.37  10
  -4  -6  -2 11155.2 1146.13  10
  -4  -6  -1 38654.6 1822.19  10
   4   6  -1 35652.6 1751.50   9
   4   6   0 50270.2 1830.33   8
  -4   6   0 45582.1 1397.13   8
   4   6   0 48957.6 2005.92   9
  -4  -6   0 48761.2 2350.55  19
  -4   6   1 35438.4 1582.04   8
   4   6   1 35126.3 1748.30   9
   4   6   1 36526.2 1640.62   8
  -4  -6   1 38588.9 2321.63  19
  -4  -6   2 12731.3 1593.03  19
   4   6   2 12914.6 1098.91   8
  -4   6   2 12401.3 1161.12   8
  -4   6   3 2581.75 615.136   8
   4   6   3 1750.51 309.621  17
   4  -6   3 1689.33 300.298  14
   4   6   3 1902.83 290.526  12
  -4  -6   3 2039.97 307.299  14
   4   6   3 2114.09 513.072   8
  -4   6   3 1748.38 276.279  12
  -4  -6   3 2459.40 777.739  19
   4  -6   4 3759.04 487.128  16
   4  -6   4 4161.29 472.662  14
  -4  -6   4 4940.22 484.255  14
   4   6   4 3754.21 404.549  12
   4  -6   5 382.418 128.579  14
  -4  -6   5 229.180 110.882  14
   4  -6   5 237.883 117.879  16
   4  -7  -4 3242.02 379.867  13
   4  -7  -3 10797.4 767.239  13
  -4  -7  -3 7522.85 680.322  13
   4  -7  -3 9322.01 1391.56  10
  -4  -7  -3 10800.2 1453.68  10
   4  -7  -2 2971.03 409.377  13
   4   7  -2 3887.49 671.418   9
  -4  -7  -2 3722.79 720.769  10
   4  -7  -2 2923.25 669.074  10
   4   7  -1 1170.92 358.442   9
  -4  -7  -1 1411.15 403.040  10
   4  -7  -1 1200.19 359.650  10
   4   7   0 16273.3 1274.77   9
  -4  -7   0 19303.1 1649.29  19
  -4   7   0 16938.8 955.178   8
   4   7   0 17874.9 1202.64   8
   4   7   1 1245.73 353.105   8
  -4  -7   1 1091.69 465.569  19
   4   7   1 1104.78 362.875   9
  -4   7   1 1426.02 351.595   8
  -4   7   2 3871.80 662.559   8
   4   7   2 3093.33 352.283  17
   4   7   2 4914.52 732.463   8
  -4  -7   2 4899.84 1057.83  19
  -4   7   3 10460.9 1221.21   8
  -4   7   3 10385.2 647.395  12
   4   7   3 8364.32 1116.02   8
   4  -7   3 9618.59 723.330  14
  -4  -7   3 11193.5 742.172  14
   4   7   3 11501.4 715.271  12
  -4  -7   3 12104.4 1908.43  19
   4  -7   3 7171.42 663.763  16
   4   7   3 10456.6 711.381  17
  -4  -7   4 3045.96 387.528  14
   4  -7   4 3487.38 415.928  16
   4   7   4 3161.96 367.959  12
   4  -7   4 2835.33 394.330  14
  -4  -7   5 1822.39 247.973  14
   4  -7   5 1574.37 227.173  16
   4  -7   5 1505.69 224.090  15
   4  -8  -4 3144.26 354.396  13
  -4  -8  -3 365.543 167.872  13
   4  -8  -3 319.301 176.154  13
   4   8  -2 172.080 208.476   9
   4  -8  -2-21.7436 169.595  13
   4  -8  -2 107.454 240.284  10
  -4  -8  -2-475.047 319.638  10
   4   8  -1 3064.41 620.584   9
  -4  -8  -1 2733.94 601.193  10
  -4   8   0 31721.1 1447.03   8
   4   8   0 39985.8 1969.33   8
  -4  -8   0 34432.1 2410.47  19
   4   8   0 38222.9 2141.72   9
  -4   8   1 3001.78 524.065   8
  -4  -8   1 2070.52 627.952  19
   4   8   1 3466.21 615.024   8
   4   8   1 3265.26 655.667   9
  -4   8   2-241.142 205.591   8
   4   8   2 316.108 201.801   8
   4   8   2-47.0653 102.539  17
   4  -8   2 63.5713 130.702  14
  -4  -8   2 71.9074 94.1943  14
   4  -8   2-2.51075 73.6465  16
  -4   8   2 153.294 96.7696  12
   4   8   2 56.8746 69.2085  12
   4  -8   3 535.432 184.111  16
   4  -8   3 486.086 210.373  14
   4   8   3 414.219 174.696  17
  -4  -8   3 480.098 178.273  14
  -4   8   3 464.826 157.134  12
   4   8   3 473.706 178.993  12
  -4  -8   4 3496.13 406.591  14
   4  -8   4 3844.27 429.658  16
   4  -8   4 2762.92 384.054  14
   4   8   4 3057.26 354.259  12
   4  -8   5 1.87404 63.7536  16
   4  -8   5 48.0298 57.4962  15
   4  -9  -4 1398.01 225.599  13
  -4  -9  -3 5129.18 559.402  13
   4  -9  -3 5485.82 552.714  13
   4   9  -2 3444.15 339.263  17
   4   9  -2 3970.44 767.714   9
  -4  -9  -2 3544.72 811.545  10
   4  -9  -2 3713.34 502.217  13
   4   9  -1 3549.16 359.216  17
   4   9  -1 5148.79 859.578   9
   4  -9  -1 3434.83 490.993  13
  -4  -9  -1 3708.72 759.884  10
  -4   9  -1 2755.47 658.534   9
   4   9   0 12385.1 1213.57   8
  -4  -9   0 10971.9 1216.49  10
   4   9   0 10262.7 1203.48   9
   4   9   0 9214.32 582.450  17
  -4   9   1 4256.45 671.028   8
   4   9   1 4379.54 740.358   8
  -4   9   1 3022.78 326.858  12
   4  -9   1 3156.49 355.707  15
   4   9   1 3809.10 390.691  17
  -4  -9   1 3899.90 991.248  19
   4   9   1 4360.06 829.378   9
   4   9   2 3879.59 750.743   8
  -4   9   2 3401.98 361.070  12
   4   9   2 3616.47 404.699  17
   4  -9   2 3356.99 374.973  16
   4   9   2 3789.27 377.496  12
  -4   9   2 2996.62 598.317   8
  -4  -9   2 4194.44 1045.46  19
  -4  -9   3 4298.27 486.705  14
   4  -9   3 6715.85 544.078  16
  -4   9   3 5037.94 449.543  12
   4   9   3 5831.60 485.210  12
  -4  -9   4 1222.11 230.407  14
   4   9   4 1634.26 247.148  12
   4  -9   4 1425.04 238.247  16
   4  -9   5 557.827 100.906  16
   4  -9   5 629.259 108.848  15
   4 -10  -4 167.942 100.844  13
  -4 -10  -3 2668.70 390.120  13
   4 -10  -3 3422.50 432.484  13
   4 -10  -2 4484.55 539.933  13
   4  10  -1-176.190 241.971   9
  -4 -10  -1-1210.38 498.977  10
  -4  10  -1 1346.63 462.541   9
   4 -10  -1 186.584 193.040  13
   4  10  -1 58.1279 96.2111  17
  -4 -10   0 1336.43 448.022  10
   4  10   0 703.362 359.578   8
   4  10   0 1112.08 227.359  17
   4  10   0 951.976 399.796   9
   4  10   1 266.266 225.417   9
   4  10   1 42.4442 87.8734  17
   4 -10   1 37.1900 80.0505  15
  -4  10   1-70.4358 88.0745  12
   4  10   1 297.664 245.136   8
   4 -10   2 4439.88 440.652  15
   4  10   2 4376.31 445.837  17
  -4  10   2 3900.09 389.106  12
   4  10   2 3848.91 378.490  12
  -4  10   3 3127.97 340.375  12
   4  10   3 3110.09 337.504  12
   4 -10   3 3320.86 366.855  16
   4 -10   3 3419.46 380.295  15
   4 -10   4 273.189 111.803  16
   4 -10   4 290.954 118.814  15
   4  10   4 325.387 111.094  12
   4 -11  -4 647.999 126.953  13
  -4 -11  -3 515.110 174.010  13
   4 -11  -3 679.820 215.315  13
   4 -11  -2 2762.36 445.303  13
   4 -11  -1 6327.43 662.651  13
   4  11  -1 6214.92 492.510  17
   4  11   0 152.226 107.823  17
  -4  11   1 5403.11 454.319  12
   4  11   1 6652.65 491.122  12
   4  11   1 6547.93 553.739  17
   4 -11   2 2975.46 348.096  15
   4  11   2 3178.59 384.180  17
  -4  11   2 2849.18 331.295  12
   4  11   2 2619.61 305.766  12
   4 -11   3 485.832 145.622  16
   4 -11   3 464.800 155.671  15
  -4  11   3 605.096 157.513  12
   4  11   3 573.606 153.709  12
   4 -11   4 387.476 93.4585  16
   4 -11   4 530.185 118.477  15
   4 -12  -3 2175.19 299.844  13
  -4 -12  -3 1566.44 249.914  13
  -4 -12  -2 1501.99 336.473  13
   4 -12  -2 1720.84 343.734  13
   4 -12  -1 578.779 221.818  13
   4  12  -1 850.503 186.262  17
   4  12   0 66.3978 84.4492  17
  -4  12   1 631.995 158.841  12
   4  12   1 999.122 202.129  12
   4  12   1 893.413 235.673  17
  -4  12   2 1649.40 245.825  12
   4 -12   2 1309.08 221.793  15
   4  12   2 1819.32 287.463  17
   4  12   2 1772.93 240.909  12
  -4  12   3 1814.78 223.347  12
   4  12   3 1935.51 227.964  12
   4 -12   3 1474.70 205.713  15
  -4 -13  -3 204.110 99.8892  13
   4 -13  -3 314.581 114.869  13
   4 -13  -2 1088.47 238.918  13
  -4 -13  -2 1085.36 271.187  13
   4  13  -1 954.797 173.919  17
   4 -13  -1 734.002 200.788  13
   4  13   0 249.446 118.786  12
   4  13   0 180.192 103.320  17
   4  13   1 1107.10 199.626  12
   4  13   1 1162.33 238.322  17
   4  13   2 841.679 171.031  12
  -4  13   2 469.313 125.475  12
   4  13   3 270.915 82.1984  12
  -4 -14  -2 1011.04 208.989  13
   4 -14  -2 820.037 162.325  13
   4  14  -1 893.372 161.761  12
  -4 -14  -1 829.969 226.025  13
   4 -14  -1 885.486 177.164  13
   4  14   0 7093.32 446.819  17
   4  14   0 8877.34 490.234  12
   4  14   1 1001.52 171.684  12
   4  14   1 863.574 174.918  17
   4  14   2 1017.11 152.901  12
  -4 -15  -1-57.3331 92.9762  13
   4  15  -1 164.003 67.7202  12
  -4 -15   0 353.252 118.548  13
   4  15   0 328.939 87.8864  12
   4  15   1 202.867 74.3251  12
   5   0  -4 1285.78 557.132  10
   5   0  -3 126.802 210.696  10
  -5   0  -2 26.6442 116.032  10
   5   0  -2-53.4554 216.147  10
   5   0  -1 62.0735 145.718   9
   5   0  -1 97.6421 178.830   2
   5   0  -1-77.8428 181.531  10
   5   0   0 12.5813 148.635   2
   5   0   0-41.4739 98.9331   9
   5   0   1 33.3942 137.742   3
  -5   0   1 30.7161 167.940  19
   5   0   1 41.5693 133.665   2
   5   0   1-79.1351 158.497  11
   5   0   2 93.5692 142.068   3
   5   0   2-84.2130 156.455  11
  -5   0   2 21.0816 172.868  19
  -5   0   3 87.9462 161.124  19
   5   0   3 161.854 207.213   3
  -5   0   4 33.5417 209.609   1
   5   0   4 87.7027 118.784   6
   5   0   4 112.385 114.443   4
  -5   0   5 205.573 125.100  14
   5   0   5 76.9522 123.419   6
   5   0   5-117.940 125.780   4
  -5   0   5-112.799 183.733   6
  -5   0   6-53.7509 49.0527  14
   5   0   6 29.8209 47.3062   6
  -5   0   6-29.9409 48.4984   6
   5   0   6-39.4069 55.2828   4
  -5   0   6-7.28390 43.5048   4
   5  -1  -4 381.551 144.051  13
   5  -1  -4 343.280 355.170  10
  -5   1  -4 105.265 198.901  18
   5   1  -3 13578.5 1481.58  10
   5  -1  -3 12025.4 1427.80  10
  -5  -1  -3 9592.48 1102.71  10
   5   1  -2 11671.5 954.547   9
   5   1  -2 11226.5 1087.32  10
   5  -1  -2 10406.0 1090.10  10
  -5  -1  -2 9810.59 839.040  10
   5   1  -1 14369.3 992.092   2
   5   1  -1 13077.4 844.463   9
   5  -1  -1 14747.9 993.787   2
  -5  -1  -1 12818.3 686.303  19
   5  -1  -1 15062.5 1045.25  10
  -5   1  -1 13380.1 708.545  18
  -5  -1   0 6697.97 588.982  19
   5   1   0 8231.80 641.684   2
   5  -1   0 7041.49 559.234   2
   5  -1   0 7126.33 602.991  11
   5   1   0 8279.51 693.383  11
   5   1   0 5785.50 620.983   3
   5  -1   0 5237.89 585.834   3
   5   1   0 6709.45 519.301   9
   5   1   1 12258.0 586.493   8
   5  -1   1 13814.3 977.476  11
   5  -1   1 14419.6 858.102   2
   5   1   1 13909.6 947.079  11
  -5  -1   1 13384.9 989.548  19
  -5   1   1 15250.0 983.914  19
   5   1   1 12979.7 862.578   3
   5   1   1 14661.3 843.740   2
   5  -1   1 13136.7 843.610   3
   5   1   1 12187.7 562.190   9
   5   1   2 10847.5 942.327   3
   5  -1   2 10140.1 905.216   3
   5   1   2 7304.00 497.679   8
  -5  -1   2 11958.9 1213.11  19
  -5   1   2 10559.3 1016.21  19
   5   1   2 9525.48 930.629  11
  -5  -1   3 11917.0 1460.27  19
  -5   1   3 12402.9 1249.82   1
  -5   1   3 9206.39 1161.73  19
   5   1   3 11672.6 1233.79   3
   5  -1   3 10859.1 1175.15   3
   5  -1   4 13.2081 99.5362  16
   5  -1   4-158.808 174.141   3
   5  -1   4 114.609 84.0450  14
  -5  -1   4 87.8389 96.9566  14
  -5   1   4-21.1353 331.467   1
  -5  -1   4-56.7434 194.604   1
   5   1   4 144.854 123.086   6
   5  -1   4 30.5642 126.320   6
   5   1   4 79.4327 106.694   4
   5  -1   4 67.0790 118.606   4
   5   1   5 270.251 144.359   6
   5  -1   5 355.308 128.597  14
  -5  -1   5 252.367 116.382  14
   5   1   5 191.455 129.471   4
   5  -1   5 330.338 181.994   4
  -5   1   5 71.6954 154.913   6
  -5  -1   5 205.615 177.811   6
   5  -1   5 220.726 147.373   6
  -5   1   5 317.357 128.438  14
  -5  -1   6 6392.11 314.060  14
  -5   1   6 7706.57 338.202  14
   5   1   6 8918.48 410.439   4
   5  -1   6 8152.82 379.590   4
   5   1   6 8636.20 378.463   6
   5  -1   6 8162.82 352.200   6
  -5   1   6 4486.61 257.754   6
  -5  -1   6 3935.44 264.061   6
   5  -2  -4 2724.17 343.656  13
   5  -2  -3 14873.0 1571.29  10
  -5  -2  -3 12860.8 1330.22  10
  -5   2  -3 16326.9 1318.04  18
   5  -2  -2 24481.6 1685.86  10
  -5  -2  -2 22872.7 1371.98  10
  -5   2  -2 23455.0 1258.12  18
   5   2  -2 24672.0 1407.21   9
  -5   2  -1 13802.8 785.708  18
   5   2  -1 16513.2 1088.46   2
   5  -2  -1 16720.0 1058.28   2
  -5  -2  -1 12555.1 683.868  19
   5  -2  -1 17676.2 1132.67  10
   5   2  -1 15923.0 959.354   9
  -5  -2   0 1682.71 344.324  19
   5   2   0 2079.07 325.052   9
   5   2   0 2090.53 358.673   2
   5  -2   0 1940.84 312.669   2
   5  -2   0 2041.56 345.316  11
   5   2   0 2235.88 406.423  11
   5  -2   1 15217.9 943.425   3
   5   2   1 17351.9 1041.53   3
   5  -2   1 17315.0 957.767   2
   5  -2   1 16238.5 1076.43  11
   5   2   1 16294.4 1022.84  11
  -5  -2   1 16276.1 1168.32  19
   5   2   1 16016.3 741.945   9
   5   2   1 17978.3 926.386   2
   5   2   1 15227.8 744.785   8
   5   2   2 19230.2 914.649   8
  -5  -2   2 23456.7 1777.73  19
  -5   2   2 23831.8 1437.67  19
   5   2   2 22449.5 1355.62   3
   5  -2   2 23038.3 1365.62   3
   5  -2   3 14749.7 1397.10   3
   5   2   3 14168.0 1368.34   3
  -5  -2   3 13643.3 1318.12   1
  -5  -2   3 14226.3 1674.95  19
  -5   2   3 16509.1 1479.74   1
   5  -2   4 3088.20 374.507  16
   5  -2   4 2898.57 366.374  14
   5   2   4 3176.66 413.262   4
   5  -2   4 3469.66 418.552   4
   5   2   4 3558.58 415.088   6
   5  -2   4 3645.46 422.862   6
  -5  -2   4 3801.71 414.811  14
  -5   2   5 12123.7 654.025  14
   5  -2   5 7863.24 509.532  16
  -5  -2   5 7884.17 658.183   6
   5  -2   5 9040.81 578.723  14
  -5  -2   5 11780.2 664.178  14
   5   2   5 13281.3 741.982   4
   5  -2   5 13193.1 723.335   4
   5   2   5 11766.1 653.904   6
   5  -2   5 10955.7 639.702   6
  -5   2   5 9677.43 730.940   6
  -5   2   6 1602.98 151.561  14
  -5  -2   6 337.599 86.2866   6
   5  -3  -4 57.0805 86.8877  13
   5  -3  -3 166.602 209.759  10
  -5   3  -3 81.5270 132.547  18
   5   3  -3 425.940 221.572   9
   5  -3  -2 5004.88 765.210  10
  -5  -3  -2 5745.23 739.854  10
  -5   3  -2 6077.68 682.585  18
   5   3  -2 6695.18 773.706   9
   5  -3  -1 459.643 205.664   2
   5  -3  -1 324.403 158.999  10
   5   3  -1 185.510 223.293   2
   5   3  -1 588.482 246.774   9
  -5  -3  -1 202.629 120.997  19
  -5   3  -1 350.716 162.972  18
   5   3   0 46181.1 1451.05   8
  -5  -3   0 43000.7 1690.65  19
   5   3   0 51819.2 1557.59   2
   5  -3   0 42740.2 1503.38  11
   5   3   0 47100.5 1648.89  11
   5  -3   0 48168.4 1389.22   2
   5   3   0 51036.8 1653.79   9
   5  -3   0 38461.3 1117.12  10
   5  -3   1 374.918 192.994   3
   5   3   1 315.705 146.918   9
  -5  -3   1 375.527 215.455  19
   5   3   1 367.963 151.185   8
   5   3   1 303.907 146.268   2
   5  -3   1 650.815 222.830   2
   5  -3   1 501.506 236.590  11
   5   3   1 380.327 183.893  11
   5   3   1 513.231 186.563   3
  -5   3   2 5290.50 675.620  19
   5  -3   2 6840.74 773.064   3
  -5  -3   2 6072.85 993.881  19
   5   3   2 4252.04 478.669   8
   5   3   2 5518.32 717.195   3
  -5  -3   3 110.405 180.367  19
  -5  -3   3 351.206 246.228   1
  -5   3   3-82.5188 273.413   1
   5   3   3-318.600 241.647   3
   5  -3   3-129.846 185.421   3
   5  -3   4 182.464 137.768  16
   5  -3   4-161.508 149.696  14
  -5  -3   4 62.3025 107.874  14
   5   3   4 54.5852 106.831   6
   5  -3   4-37.7703 130.709   6
   5   3   4 101.302 121.323   4
   5  -3   4-31.6903 110.300   4
   5  -3   5 632.865 163.897  14
   5   3   5 953.325 210.527   6
   5  -3   5 921.244 194.524   6
   5   3   5 1141.42 238.286   4
   5  -3   5 1140.54 226.279   4
  -5   3   5 253.856 151.532   6
  -5  -3   5 1051.27 214.829  14
  -5  -3   5 414.364 179.710   6
   5  -3   5 834.947 179.867  16
   5  -4  -4 3093.15 388.148  13
   5  -4  -3 2523.37 708.943  10
   5   4  -3 2797.50 592.016   9
   5  -4  -3 2561.01 373.916  13
  -5  -4  -3 2850.11 730.606  10
  -5   4  -3 3059.03 620.713  18
   5   4  -2 3079.36 540.725   9
   5  -4  -2 2279.72 538.709  10
  -5   4  -2 2626.98 488.102  18
  -5  -4  -2 2903.34 556.963  10
  -5  -4  -1 4770.40 495.437  19
   5   4  -1 6181.68 755.179   2
   5  -4  -1 7025.85 712.085   2
   5  -4  -1 6246.52 703.608  10
   5   4  -1 7459.91 751.498   9
   5   4   0 132.294 146.623   9
  -5   4   0 90.3657 72.8180   8
   5  -4   0 59.6651 61.8132  10
   5   4   0 145.034 134.303   8
  -5  -4   0 0.72395 190.416  19
   5   4   0 185.009 124.407   2
   5  -4   0 345.978 137.509   2
   5  -4   0 331.619 153.936  11
   5   4   0 158.834 117.566  11
   5  -4   1 6380.53 595.995   2
   5   4   1 6260.78 589.715   8
   5   4   1 6694.29 749.588   3
   5   4   1 6711.44 613.478   2
   5  -4   1 6180.90 681.377  11
   5   4   1 5944.83 642.546  11
  -5  -4   1 6272.97 846.255  19
   5   4   1 6207.58 606.761   9
   5  -4   1 6366.08 673.219   3
   5   4   2 3012.01 447.838   8
   5  -4   2 2584.15 500.294   3
  -5  -4   2 3457.91 820.231  19
   5   4   2 2753.72 524.026   3
  -5   4   2 2904.35 527.692  19
  -5   4   3 3795.93 748.415   1
  -5  -4   3 2918.32 658.210   1
   5   4   3 2772.90 655.552   3
   5  -4   3 1696.97 260.833  14
  -5  -4   3 2512.90 316.726  14
  -5  -4   3 2516.25 810.641  19
   5   4   3 2294.72 323.108   4
   5  -4   3 2677.21 331.703   4
   5   4   3 2591.77 326.653   6
   5  -4   3 2621.80 621.837   3
   5  -4   3 2026.86 326.535  16
  -5   4   3 2225.47 322.934  12
   5  -4   4 2967.98 381.590  14
  -5  -4   4 3411.37 400.022  14
   5   4   4 3416.10 428.801   4
   5  -4   4 3487.56 411.922   4
   5  -4   4 3445.77 388.536   6
   5  -4   4 3560.50 418.043  16
   5   4   4 3305.21 399.530   6
  -5  -4   5 2869.87 331.011  14
   5   4   5 3499.74 378.070   4
   5   4   5 3419.80 348.082   6
   5  -4   5 2569.46 298.634  16
  -5   4   5 1994.03 289.333   6
  -5  -4   5 1634.23 315.523   6
   5  -4   5 3286.58 350.947   4
   5  -4   5 2349.35 309.687  14
   5  -4   5 3312.87 324.352   6
   5  -5  -4 4421.97 451.827  13
  -5  -5  -3 2375.90 697.933  10
   5  -5  -3 2410.51 713.948  10
   5  -5  -3 2073.39 340.205  13
  -5   5  -3 2713.64 627.556  18
   5   5  -3 1861.29 496.063   9
   5   5  -2 7172.19 857.175   9
   5  -5  -2 27.5004 357.133   2
   5   5  -2 1664.88 493.177   2
   5  -5  -2 6154.66 899.082  10
  -5  -5  -2 5552.68 798.905  10
   5   5  -1 30668.3 1586.90   9
   5  -5  -1 28359.5 1306.41   2
   5   5  -1 13482.8 1268.39  11
   5   5  -1 31849.4 1508.36   2
   5  -5  -1 25835.1 1455.46  10
   5  -5  -1 13025.3 1000.90  11
  -5   5   0 30495.7 1022.43   8
   5   5   0 37222.6 1505.38   8
   5   5   0 40506.0 1710.47   9
  -5  -5   0 36608.1 1889.86  19
   5  -5   0 35166.3 1429.41  11
   5   5   0 36093.4 1475.07  11
   5   5   0 34226.9 1210.28   2
   5  -5   0 31612.9 1157.34   2
  -5   5   1 26855.2 1406.19   8
   5  -5   1 26001.6 1317.86   3
   5   5   1 27517.4 1251.88   2
   5   5   1 29392.3 1383.73   8
   5   5   1 28448.9 1477.37   3
   5  -5   1 27052.6 1228.20   2
  -5  -5   1 27106.9 1874.57  19
   5  -5   1 26303.9 1413.23  11
   5   5   1 27443.4 1387.43  11
   5   5   1 27279.7 1390.37   9
  -5   5   2 5636.48 804.348   8
   5   5   2 6398.20 728.173   8
   5   5   2 6405.11 832.500   3
  -5  -5   2 6998.95 1145.68  19
   5  -5   2 7107.47 834.018   3
  -5   5   2 5755.08 750.191  19
   5  -5   3 2138.67 327.636  16
  -5   5   3 2286.47 618.258   8
   5   5   3 1760.48 462.982   3
   5  -5   3 1714.75 495.175   3
   5  -5   3 1570.59 276.632  14
  -5  -5   3 1945.36 293.394  14
  -5  -5   3 1706.33 518.805   1
  -5   5   3 907.125 333.878   1
   5   5   3 2229.69 480.510   8
  -5   5   3 1416.33 262.242  12
   5   5   3 1717.10 261.836  12
  -5  -5   3 2046.10 838.256  19
   5   5   3 1481.26 281.485  17
   5  -5   4 5934.48 519.931  16
   5  -5   4 4458.45 475.972  14
  -5  -5   4 4994.53 486.173  14
   5   5   4 5401.39 484.857   6
   5  -5   4 4722.22 446.629   6
   5  -5   4 5019.34 479.285   4
   5   5   4 4795.77 487.629   4
   5  -5   5 68.8906 78.7789  16
  -5  -5   5 115.174 95.6363  14
   5  -5   5-45.0884 119.025   4
   5  -5   5 7.93772 74.9868   6
   5   5   5 163.421 93.4438   4
  -5  -5   5 365.363 140.453   6
  -5   5   5 42.3771 60.0157   4
  -5  -5   5 70.4484 79.5024   4
   5  -5   5 63.6115 97.4732  14
   5   5   5 63.4797 64.5422   6
   5  -6  -4 40.4356 100.627  13
   5  -6  -3 5024.83 520.372  13
   5   6  -3 3676.15 695.485   9
   5  -6  -3 4624.26 945.186  10
  -5  -6  -3 5289.85 1039.32  10
   5  -6  -2 2690.18 625.706  10
   5   6  -2 3139.39 593.068   9
  -5  -6  -2 2513.58 569.938  10
   5   6  -1 8961.29 917.971   9
   5  -6  -1 6053.03 762.967  10
  -5  -6  -1 8246.56 889.442  10
  -5  -6   0 22408.5 1624.64  19
   5   6   0 24306.5 1324.46   8
   5   6   0 24472.0 1446.49   9
  -5   6   0 19690.3 923.854   8
   5   6   1 7636.24 783.588   8
  -5  -6   1 8479.21 1134.26  19
   5   6   1 7240.28 794.762   9
  -5   6   1 7366.45 744.616   8
  -5   6   2 2889.79 589.665   8
   5   6   2 2911.73 541.082   8
  -5  -6   2 3199.20 826.555  19
  -5   6   3 4893.14 853.250   8
   5  -6   3 5272.45 515.210  16
   5   6   3 3629.28 674.077   8
   5  -6   3 4222.21 474.110  14
  -5  -6   3 4990.50 482.976  14
   5   6   3 4854.36 506.065  17
  -5   6   3 4499.64 434.149  12
   5   6   3 4447.96 425.612  12
  -5  -6   3 3880.37 1041.88  19
   5  -6   4 514.412 190.073  16
   5  -6   4 244.178 160.267  14
  -5  -6   4 420.668 177.463  14
   5   6   4 360.823 137.247  12
  -5  -6   4-43.4901 122.830   6
   5  -6   5 660.909 152.569  16
   5  -6   5 541.987 146.588  15
   5  -6   5 634.949 160.386  14
  -5  -6   5 592.503 152.403  14
   5  -7  -5 487.430 86.4884  13
   5  -7  -4 480.125 162.657  13
   5  -7  -3-417.072 363.489  10
   5  -7  -3 56.2810 118.470  13
   5   7  -2 4969.68 783.928   9
   5  -7  -2 3999.44 471.328  13
   5  -7  -2 5674.75 924.852  10
  -5  -7  -2 5391.62 873.497  10
  -5  -7  -1 8276.30 960.016  10
   5   7  -1 9293.45 1007.99   9
   5   7   0 929.165 331.213   9
   5   7   0 925.234 312.641   8
  -5  -7   0 360.927 240.371  19
  -5   7   1 7656.70 786.254   8
   5   7   1 9013.07 927.644   8
  -5  -7   1 7854.10 1189.12  19
   5   7   1 6706.80 857.286   9
   5  -7   2 2788.93 425.527  16
  -5   7   2 4982.28 751.192   8
   5  -7   2 3104.40 424.151  14
   5   7   2 4201.84 419.736  17
  -5   7   2 3213.86 333.075  12
   5   7   2 4728.83 442.113  12
   5   7   2 5698.65 813.712   8
  -5  -7   2 5818.38 1145.61  19
   5  -7   3-67.3187 125.663  16
  -5   7   3-314.980 243.241   8
   5  -7   3 58.7835 100.569  14
  -5  -7   3 69.0064 101.316  14
   5   7   3 1059.02 406.876   8
  -5   7   3 49.0795 79.8156  12
   5   7   3 121.859 95.0768  12
  -5  -7   3-1123.90 642.216  19
   5   7   3-65.4209 131.402  17
   5  -7   4 600.834 197.870  16
   5  -7   4 385.381 177.576  14
  -5  -7   4 381.833 133.956  14
   5   7   4 430.118 159.795  12
   5  -7   5 588.283 137.704  16
   5  -7   5 497.587 127.307  15
  -5  -7   5 623.891 149.679  14
   5  -8  -4 826.047 195.200  13
   5  -8  -3 5952.03 567.850  13
  -5  -8  -3 4890.65 542.013  13
   5  -8  -2 3277.04 447.413  13
  -5  -8  -2 3516.63 773.416  10
   5   8  -2 3460.29 708.247   9
   5   8  -1 4656.58 767.007   9
  -5  -8  -1 5034.34 800.699  10
   5   8   0 35688.9 1912.68   8
  -5  -8   0 31400.4 2286.16  19
   5   8   0 33503.8 1998.29   9
   5   8   1 5218.76 774.417   8
  -5   8   1 3884.34 596.698   8
  -5  -8   1 4225.48 947.807  19
   5   8   1 4750.91 784.588   9
   5   8   1 3670.78 360.478  17
   5  -8   2 3742.74 392.378  16
  -5   8   2 3133.02 620.939   8
   5   8   2 3763.21 714.434   8
  -5  -8   2 2138.91 343.225  14
  -5   8   2 2868.89 327.863  12
   5   8   2 3860.53 387.100  12
  -5  -8   2 4277.53 1065.92  19
   5   8   2 3714.24 398.763  17
   5  -8   3 7512.75 605.136  16
  -5  -8   3 5762.36 549.472  14
   5   8   3 5819.42 529.187  17
  -5   8   3 5739.58 476.975  12
   5   8   3 7071.18 558.657  12
   5  -8   3 4884.70 539.791  14
   5  -8   4 1065.80 220.935  16
  -5  -8   4 694.563 199.431  14
   5   8   4 665.302 162.832  12
   5  -8   5 350.672 98.7735  16
   5  -8   5 371.169 100.384  15
   5  -9  -4 2609.67 294.832  13
  -5  -9  -3 312.214 167.412  13
   5  -9  -3 271.765 159.806  13
   5   9  -2 12634.5 1412.48   9
   5  -9  -2 13906.8 916.707  13
  -5  -9  -2 12349.4 1516.53  10
   5   9  -1 4748.63 823.031   9
   5  -9  -1 3729.98 490.592  13
   5   9  -1 4785.73 419.073  17
  -5  -9  -1 5458.01 917.607  10
   5   9   0 302.201 220.991   9
   5   9   0-170.603 99.2593  17
  -5  -9   0 119.734 158.507  10
   5   9   0 33.3169 156.645   8
   5  -9   1 4428.46 439.680  15
   5   9   1 5438.21 835.850   8
  -5   9   1 3200.73 567.881   8
  -5  -9   1 4384.38 1054.44  19
   5   9   1 4621.52 857.944   9
   5   9   1 4506.33 425.259  17
   5  -9   2 15443.8 799.639  16
  -5   9   2 10184.1 1128.22   8
   5  -9   2 16321.5 860.790  15
  -5   9   2 12663.1 687.324  12
   5   9   2 14269.2 733.553  12
  -5  -9   2 13173.6 1907.58  19
   5   9   2 13881.8 768.197  17
   5   9   2 13611.7 1473.44   8
   5  -9   3 404.942 158.590  16
   5   9   3 433.417 165.675  17
   5  -9   3 282.537 146.068  15
  -5  -9   3 302.702 158.653  14
  -5   9   3 360.104 135.703  12
   5   9   3 385.611 140.588  12
   5  -9   4 2785.74 315.663  15
   5   9   4 2560.25 289.457  12
   5 -10  -4 199.990 100.986  13
   5 -10  -3 731.211 233.068  13
  -5 -10  -3 188.459 140.909  13
   5  10  -2 512.514 132.689  17
   5 -10  -2 525.283 239.208  13
  -5 -10  -1 2334.25 596.075  10
   5  10  -1 3455.92 371.058  17
   5 -10  -1 3092.25 453.698  13
   5  10  -1 3161.24 723.306   9
  -5 -10   0 662.779 167.211  10
   5  10   0 835.814 196.990  17
   5  10   1 3888.85 409.547  17
   5  10   1 2556.67 622.395   8
   5 -10   1 2985.69 358.363  15
   5  10   1 3445.80 770.289   9
   5 -10   2 368.758 143.139  15
   5 -10   2 372.090 128.566  16
   5  10   2 426.865 173.532  17
  -5  10   2 352.086 143.807  12
   5  10   2 594.904 171.143  12
   5 -10   3 837.802 196.112  16
   5 -10   3 776.647 200.874  15
  -5  10   3 696.295 168.064  12
   5  10   3 734.673 178.946  12
   5 -10   4 223.224 98.5831  16
   5 -10   4 81.5670 80.8502  15
   5  10   4-2.66397 66.5713  12
   5 -11  -4 3691.12 269.165  13
   5 -11  -3 160.462 138.793  13
  -5 -11  -3 97.8773 125.237  13
   5  11  -2 1039.41 184.616  17
   5 -11  -2 878.671 261.817  13
   5 -11  -1 561.334 217.792  13
   5  11  -1 597.267 169.572  17
   5  11   0 4613.89 451.693  17
   5 -11   1 434.606 156.577  15
   5  11   1 854.479 192.999  12
   5  11   1 745.337 197.792  17
   5  11   2 853.143 208.613  17
   5 -11   2 891.731 201.149  15
   5  11   2 741.265 168.897  12
  -5  11   2 1042.56 208.266  12
   5 -11   3 235.687 111.112  16
  -5  11   3 262.528 104.225  12
   5  11   3 51.3018 80.9570  12
   5 -11   3 65.3461 84.3862  15
   5 -11   4 1101.50 144.626  16
   5 -11   4 3386.42 262.797  15
   5 -12  -3 1221.16 214.314  13
  -5 -12  -3 685.200 169.428  13
   5 -12  -2 720.570 215.234  13
  -5 -12  -2 687.050 250.036  13
   5  12  -1 5114.91 428.477  17
   5 -12  -1 4587.07 513.391  13
   5  12   0 188.204 129.090  17
   5  12   1 5443.64 494.451  17
   5  12   1 4780.63 406.787  12
   5 -12   2 865.919 178.010  15
  -5  12   2 671.891 157.442  12
   5  12   2 815.454 169.182  12
   5  12   2 812.670 195.968  17
   5  12   3 894.749 157.301  12
   5 -12   3 838.920 156.043  15
   5 -13  -3 1919.12 213.874  13
  -5 -13  -3 1409.99 178.347  13
  -5 -13  -2 903.999 227.735  13
   5 -13  -2 862.105 197.468  13
   5 -13  -1 338.256 147.013  13
   5  13  -1 247.029 104.053  17
   5  13   0 7601.73 498.376  12
   5  13   0 7519.04 521.831  17
   5  13   1 306.027 119.232  12
   5  13   1 332.274 151.507  17
   5  13   2 553.405 165.053  17
   5  13   2 846.110 157.209  12
   5  13   3 1579.46 165.985  12
   5 -14  -2 550.602 122.642  13
  -5 -14  -2 514.423 151.664  13
  -5 -14  -1 1480.43 282.217  13
   5  14  -1 1749.49 210.429  12
   5  14   0 665.280 146.732  12
   5  14   0 528.329 135.645  17
   5  14   1 1736.87 210.401  12
   5  14   1 1539.19 221.306  17
   5  14   2 780.293 129.360  12
  -5 -15  -1 455.078 125.846  13
   5  15  -1 311.681 77.6234  12
  -5 -15   0 2596.97 269.324  13
   5  15   0 3612.27 253.458  12
   5  15   1 286.662 81.7957  12
   6   0  -4 3128.81 355.901  13
   6   0  -3 25126.3 2084.75  10
   6   0  -2 98105.6 3383.73  10
  -6   0  -2 71138.7 2139.23  10
   6   0  -1 25845.4 1287.41   9
   6   0  -1 27709.4 1412.71   2
  -6   0  -1 23467.0 944.286  18
   6   0   0 69755.6 1892.86   2
   6   0   0 68429.7 2050.78  11
   6   0   0 66254.7 1735.20   9
  -6   0   1 25485.4 1405.35  19
   6   0   1 27450.6 1505.63  11
   6   0   1 25980.5 1257.21   2
   6   0   1 24363.2 1273.82   3
  -6   0   2 83917.9 3143.07  19
   6   0   2 76281.1 2449.00   2
   6   0   2 76288.3 2792.28  11
   6   0   2 80318.2 2653.96   3
  -6   0   3 20697.6 1934.57  19
   6   0   3 21913.3 1701.92   3
   6   0   4 3444.85 410.268   4
   6   0   4 3484.90 397.857   6
  -6   0   5 5788.48 454.144  14
   6   0   5 5324.79 476.531   4
   6   0   5 6043.79 470.119   6
   6  -1  -4 4696.26 443.717  13
   6  -1  -3 4022.33 873.166  10
   6  -1  -2 7847.00 961.932  10
  -6  -1  -2 6011.86 674.938  10
   6   1  -2 8393.10 881.898   9
  -6   1  -1 62827.1 1301.41  10
   6   1  -1 85369.7 2545.33   2
   6  -1  -1 87348.7 2545.93   2
  -6   1  -1 70225.7 1689.39  18
   6  -1  -1 83253.5 2524.39  10
  -6  -1  -1 74420.3 1897.83  19
   6   1  -1 79382.3 2246.65   9
   6   1   0 310.435 220.136   2
   6  -1   0 308.403 191.475   2
   6  -1   0 201.399 199.923  11
   6   1   0 291.828 204.549  11
  -6  -1   0 205.765 196.581  19
   6   1   0 216.864 125.278   9
   6   1   1 73577.1 1560.27   8
   6  -1   1 88321.2 2751.64  11
   6   1   1 78479.5 2343.18   3
   6   1   1 83489.5 2574.52  11
  -6  -1   1 73284.6 2469.39  19
  -6   1   1 82774.0 2472.66  19
   6  -1   1 83820.9 2293.55   2
   6   1   1 81380.4 2187.55   2
   6  -1   1 72401.1 2245.78   3
   6   1   1 69239.9 1530.33   9
  -6   1   2 7257.53 897.087  19
  -6  -1   2 7961.32 1037.54  19
   6   1   2 7139.33 761.762   2
   6  -1   2 6793.09 764.910   2
   6   1   2 7318.29 819.732   3
   6  -1   2 6162.33 825.617  11
   6   1   2 5914.42 787.671  11
   6  -1   2 6972.07 787.208   3
   6  -1   3 3347.20 665.087   3
  -6  -1   3 3310.66 801.816  19
   6   1   3 3499.75 699.398   3
  -6   1   3 3380.83 715.308  19
   6  -1   4 4809.41 465.709  16
  -6  -1   4 6505.34 542.814  14
   6   1   4 5874.59 529.218   4
   6  -1   4 6253.10 539.331   4
   6   1   4 5482.53 496.616   6
   6  -1   4 6124.15 515.686   6
  -6  -1   5 10170.6 594.935  14
  -6   1   5 11186.5 621.107  14
   6   1   5 11589.2 691.661   4
   6  -1   5 11071.2 668.156   4
   6   1   5 10387.3 603.950   6
   6  -1   5 11562.2 631.885   6
  -6   1   5 5684.71 599.979   6
  -6  -1   5 5176.36 545.213   6
   6  -2  -4 4621.32 453.079  13
  -6  -2  -3 188.161 332.160  10
   6  -2  -3 1502.37 544.532  10
  -6   2  -3 1165.52 373.029  18
   6   2  -2 42224.5 1974.77   9
   6  -2  -2 36493.0 2096.62  10
  -6  -2  -2 37681.8 1796.21  10
  -6   2  -2 39064.6 1685.57  18
  -6  -2  -1 3409.23 414.655  19
  -6   2  -1 3941.32 463.229  18
   6   2  -1 3966.34 528.529   9
   6   2  -1 4931.18 650.432   2
   6  -2  -1 4781.08 627.216   2
   6  -2  -1 4388.74 599.121  10
  -6  -2   0 5216.21 589.484  19
   6   2   0 7134.86 678.109   2
   6  -2   0 5031.11 514.488   2
   6  -2   0 5388.66 587.024  11
   6   2   0 6775.09 740.658  11
   6   2   0 5654.26 557.345   9
   6   2   1 4119.71 426.464   8
   6   2   1 4212.34 597.798  11
  -6  -2   1 4091.70 639.319  19
   6  -2   1 3984.25 597.159  11
   6   2   1 4556.28 613.766   3
   6  -2   1 3665.79 540.740   3
   6   2   1 4063.63 498.898   2
   6  -2   1 4428.08 537.748   2
   6   2   1 4181.96 420.889   9
   6   2   2 30539.7 1206.18   8
   6   2   2 34806.0 1673.85   2
   6  -2   2 38127.9 1822.43   2
   6   2   2 40044.5 1923.52   3
  -6   2   2 39807.6 1985.87  19
  -6  -2   2 44077.4 2543.79  19
   6  -2   2 39267.6 1874.20   3
   6  -2   2 33002.0 2010.85  11
   6   2   2 33036.1 1834.89  11
  -6  -2   3 1460.81 593.815  19
   6   2   3 1401.12 452.476   3
   6  -2   3 875.405 298.541   3
   6   2   3 992.788 206.608   6
   6   2   3 1101.97 223.270   4
   6  -2   3 1018.60 211.095   4
   6  -2   3 1088.06 248.128   5
   6  -2   4 5285.32 485.923  16
   6   2   4 4864.64 497.544   4
   6  -2   4 5198.64 501.823   4
  -6  -2   4 5698.83 507.043  14
   6   2   4 5202.64 491.619   6
   6  -2   4 5159.60 476.936   6
  -6  -2   5 3044.42 333.562  14
  -6   2   5 3222.54 341.333  14
   6   2   5 3437.11 389.324   4
   6  -2   5 3327.75 376.376   4
   6   2   5 3631.85 362.715   6
   6  -2   5 3156.52 332.741   6
  -6   2   5 1042.23 284.722   6
  -6  -2   5 863.518 259.551   6
   6  -3  -4 4468.57 455.217  13
   6  -3  -3 10184.2 710.801  15
   6  -3  -3 12845.6 1498.66  10
  -6  -3  -3 11839.9 1359.83  10
   6  -3  -3 11218.9 746.406  13
  -6   3  -3 14629.0 1314.17  18
   6   3  -3 13796.0 1334.00   9
   6  -3  -2 7946.04 1005.98   2
   6   3  -2 17998.0 1339.63   9
   6   3  -2 8107.66 1044.73   2
   6  -3  -2 15958.0 1405.22  10
  -6  -3  -2 17044.7 1331.97  10
  -6   3  -2 15386.9 1137.33  18
   6   3  -1 36855.2 1661.89   9
  -6  -3  -1 28982.7 1313.16  19
   6   3  -1 36213.0 1867.39   2
   6  -3  -1 31408.8 1574.62  10
   6  -3  -1 38820.6 1748.17   2
   6   3   0 47296.9 1690.76   9
   6  -3   0 42976.8 1626.74  11
   6   3   0 49002.3 1833.36  11
   6   3   0 52711.2 1726.54   2
   6  -3   0 46398.7 1514.47   2
  -6  -3   0 40746.7 1760.96  19
   6   3   1 31645.3 1268.80   8
   6   3   1 32966.2 1300.84   9
   6  -3   1 35172.2 1694.27  11
   6   3   1 32519.7 1569.68  11
   6   3   1 36579.1 1861.78   3
  -6  -3   1 33463.4 1882.18  19
   6  -3   1 35668.8 1638.71   3
   6   3   1 34748.1 1413.28   2
   6  -3   1 36757.7 1489.72   2
   6   3   2 14070.5 898.499   8
   6   3   2 16498.7 1289.22   3
  -6  -3   2 17359.5 1689.41  19
  -6   3   2 15452.8 1232.13  19
   6  -3   2 17442.3 1288.58   3
   6  -3   3 12973.8 722.210  16
  -6  -3   3 11103.1 649.442  14
  -6   3   3 15348.3 1506.67   1
   6   3   3 11066.8 699.336   4
   6  -3   3 11714.7 689.998   4
  -6  -3   3 13971.7 1836.01  19
   6   3   3 12316.8 705.067   6
   6  -3   3 12438.5 680.560   6
   6   3   3 8364.39 653.976   5
   6  -3   3 8633.59 702.165   5
  -6  -3   3 13533.0 1369.50   1
   6   3   3 13805.6 1445.92   3
   6  -3   3 15093.1 1452.57   3
   6  -3   4 5284.07 484.771  16
  -6  -3   4 4940.16 474.610  14
   6   3   4 5184.61 505.088   4
   6   3   4 5185.27 482.990   6
   6  -3   4 4900.29 461.846   6
   6  -3   4 5075.52 499.961   4
   6   3   5 2500.56 324.476   4
  -6  -3   5 2227.55 287.733  14
   6  -3   5 2332.52 308.238   4
   6   3   5 2541.36 302.649   6
   6  -3   5 2476.88 291.304   6
  -6   3   5 767.462 222.496   6
  -6  -3   5 1150.93 262.976   6
   6  -3   5 1828.31 246.875  16
   6  -4  -4 14183.2 803.426  13
   6  -4  -3 2433.17 351.243  15
   6  -4  -3 2911.38 386.369  13
   6  -4  -3 3021.90 756.999  10
  -6  -4  -3 2571.08 675.459  10
  -6   4  -3 3739.82 722.473  18
   6   4  -3 2592.67 605.272   9
   6   4  -2 9832.38 1032.27   9
   6   4  -2 3790.24 749.495   2
   6  -4  -2 3337.28 706.953   2
   6  -4  -2 8410.36 1051.33  10
  -6  -4  -2 10029.3 1064.59  10
  -6   4  -2 7864.32 879.160  18
   6   4  -1 6200.28 838.744   2
   6  -4  -1 6458.06 740.205   2
   6  -4  -1 6345.83 754.734  11
   6  -4  -1 6478.84 728.145  10
   6   4  -1 7620.28 810.693   9
  -6   4   0 9056.77 573.321   8
   6   4   0 11453.0 860.989   8
   6  -4   0 11642.5 897.079  11
   6   4   0 13716.0 982.091  11
   6   4   0 12481.0 830.904   2
   6  -4   0 12652.7 805.418   2
  -6  -4   0 11301.4 1029.36  19
   6   4   0 12383.6 933.068   9
   6  -4   1 5923.28 609.895   2
   6   4   1 5924.19 595.806   8
   6  -4   1 6840.06 757.201   3
   6   4   1 6473.30 793.031   3
   6  -4   1 5736.12 737.741  11
   6   4   1 6875.95 762.357  11
  -6  -4   1 6717.94 920.616  19
   6   4   1 6658.15 655.590   9
   6   4   1 6592.55 635.553   2
   6   4   2 8070.28 762.513   8
  -6   4   2 8282.67 947.567  19
   6  -4   2 9132.71 993.145   3
  -6  -4   2 9216.01 1298.50  19
   6   4   2 10157.0 1083.16   3
   6  -4   3 3520.01 382.564  16
  -6   4   3 3066.29 685.137   1
  -6  -4   3 3614.63 738.005   1
   6   4   3 2919.20 667.511   3
   6  -4   3 3128.52 692.941   3
  -6  -4   3 2759.10 332.471  14
   6   4   3 2706.16 356.426   4
   6  -4   3 3035.39 341.377   6
   6  -4   3 2683.92 337.956   4
   6   4   3 3284.24 373.021   6
  -6  -4   3 4402.44 1083.68  19
   6  -4   4 16428.8 854.810  16
  -6  -4   4 15341.7 816.344  14
   6   4   4 16815.1 918.063   4
   6  -4   4 16130.4 857.023   4
   6   4   4 18069.9 886.930   6
   6  -4   4 17792.2 843.660   6
   6  -4   5 1858.00 242.018   6
   6  -4   5 955.701 168.954  15
  -6  -4   5 1659.47 244.858  14
   6   4   5 2041.52 302.284   4
   6  -4   5 1762.68 264.935   4
   6   4   5 1944.91 263.850   6
  -6   4   5 615.355 178.114   6
  -6  -4   5 704.673 203.729   6
   6  -4   5 1664.55 232.807  16
   6  -5  -5 764.967 128.776  13
   6  -5  -4 997.239 221.981  13
   6  -5  -3 28240.5 1206.10  15
   6   5  -3 30826.8 2076.92   9
   6  -5  -3 33256.9 1291.86  13
   6  -5  -3 31143.5 2408.77  10
  -6  -5  -3 34237.1 2604.45  10
  -6   5  -3 35762.4 2278.20  18
   6  -5  -2 400.146 411.919   2
   6   5  -2 1917.48 627.624   2
   6   5  -2 4356.53 745.780   9
  -6  -5  -2 3619.39 668.214  10
   6  -5  -2 2739.01 643.817  10
   6   5  -1 14227.2 1072.84   2
   6  -5  -1 13757.0 962.544   2
   6   5  -1 10880.8 1030.28  11
   6  -5  -1 10978.4 982.167  10
   6   5  -1 13627.8 1110.54   9
   6   5   0 14935.8 1020.43   8
   6   5   0 15218.8 1110.73   9
  -6  -5   0 13177.3 1191.18  19
   6  -5   0 14466.7 1072.11  11
   6   5   0 14578.9 1065.65  11
   6   5   0 14506.5 889.319   2
   6  -5   0 13452.0 846.153   2
   6  -5   1 12406.4 898.312   2
  -6   5   1 10939.8 940.365   8
   6   5   1 13319.2 934.423   2
   6   5   1 13388.9 983.036   8
   6   5   1 12435.8 973.694   9
   6  -5   1 12125.2 1043.74  11
   6   5   1 11600.4 983.800  11
  -6  -5   1 12005.7 1309.78  19
   6   5   1 12457.9 1084.71   3
   6  -5   1 10943.9 924.654   3
  -6   5   2 3286.80 635.307   8
   6   5   2 2962.68 499.963   8
  -6   5   2 2811.78 574.499  19
  -6  -5   2 4001.84 924.221  19
   6   5   2 3910.54 714.131   3
   6  -5   2 3781.94 636.111   3
  -6   5   3 35074.3 2370.46   8
   6  -5   3 39216.9 1276.61  16
  -6   5   3 28012.9 2009.91   1
  -6  -5   3 31554.4 2205.45   1
   6  -5   3 23653.7 1070.69  14
  -6  -5   3 29817.5 1118.58  14
   6   5   3 31352.1 1150.94   6
   6  -5   3 29105.0 2063.05   3
   6  -5   3 28622.0 1077.19   4
  -6  -5   3 34805.1 3047.63  19
   6   5   3 26061.0 1117.00  17
   6  -5   4 1538.81 279.057  16
  -6  -5   4 1157.64 246.899  14
   6  -5   4 924.178 218.987  14
   6   5   4 1578.70 269.141   6
   6  -5   4 1458.22 245.969   6
   6   5   4 1200.76 261.878   4
   6  -5   4 1205.70 249.360   4
   6  -5   5 1190.49 194.765  16
  -6  -5   5 1173.47 198.893  14
   6  -5   5 967.632 180.209   4
   6   5   5 1371.82 198.968   6
   6  -5   5 1255.33 176.359   6
   6   5   5 956.600 190.565   4
  -6  -5   5 587.366 163.667   6
   6  -5   5 829.335 160.651  15
   6  -6  -5 889.353 126.969  13
   6  -6  -4 4088.85 416.375  13
   6   6  -3 3124.95 667.381   9
   6  -6  -3 4192.38 469.273  13
  -6  -6  -3 4371.08 963.094  10
   6  -6  -3 2618.34 696.415  10
   6   6  -2 6318.53 885.257   9
   6  -6  -2 4075.68 457.528  13
   6  -6  -2 4660.51 812.502  10
  -6  -6  -2 5383.52 850.217  10
   6   6  -1 3508.14 626.397   9
  -6  -6  -1 3721.87 629.106  10
   6  -6  -1 2560.77 507.909  10
   6   6   0 2293.92 455.245   9
   6   6   0 1804.40 407.969   8
  -6  -6   0 1928.86 514.339  19
  -6   6   1 3005.54 493.870   8
   6   6   1 3359.02 539.387   8
   6   6   1 3253.77 545.535   9
  -6  -6   1 3703.57 762.192  19
  -6  -6   2 5152.66 1034.54  19
  -6   6   2 5299.30 780.574   8
   6   6   2 5379.54 746.333   8
   6  -6   3 5464.54 484.538  16
  -6   6   3 3772.70 792.491   8
   6  -6   3 3322.48 429.360  14
  -6  -6   3 3304.39 387.007  14
   6   6   3 4423.11 493.084  17
  -6   6   3 3741.75 396.079  12
   6   6   3 3751.02 389.427  12
  -6  -6   3 4442.90 1149.94  19
   6  -6   4 3230.73 411.114  14
  -6  -6   4 4230.04 437.817  14
   6  -6   5 1278.70 189.718  16
   6  -6   5 1085.39 170.200  15
  -6  -6   5 1025.80 182.611  14
   6  -7  -5 872.524 114.013  13
   6  -7  -4 3047.40 348.553  13
   6  -7  -3 9828.77 705.889  13
   6  -7  -2 45.8908 153.950  10
   6  -7  -2 334.289 155.322  13
  -6  -7  -2 157.923 217.651  10
   6   7  -2 31.2183 188.117   9
  -6  -7  -1-440.887 266.390  10
   6   7  -1-27.5115 201.013   9
  -6  -7   0 6958.05 1016.83  19
   6   7   0 6862.70 868.001   8
   6   7   0 7561.52 910.507   9
   6   7   1 71.3048 113.205   9
  -6   7   1 253.632 212.050   8
   6   7   1 146.147 152.305   8
  -6  -7   1 115.069 206.278  19
   6  -7   2 277.359 127.230  16
  -6   7   2 196.790 241.708   8
  -6  -7   2 196.244 211.039  19
  -6   7   2 105.365 69.2358  12
   6   7   2 345.610 123.084  12
   6   7   2 109.390 105.238  17
   6  -7   3 7399.49 661.334  14
  -6  -7   3 8092.19 630.863  14
  -6   7   3 7157.59 543.934  12
   6   7   3 8617.38 593.987  12
   6   7   3 9520.92 694.869  17
   6  -7   4 1769.69 299.463  14
  -6  -7   4 2371.10 328.630  14
   6  -7   5 1325.77 181.342  16
  -6  -7   5 872.304 138.618  14
   6  -7   5 1316.03 168.375  15
   6  -8  -4 0.57619 97.4937  13
   6  -8  -3-42.5344 159.476  13
  -6  -8  -3 177.831 113.608  13
   6   8  -2 11999.9 1337.37   9
   6  -8  -2 12896.2 862.636  13
  -6  -8  -2 12242.0 1428.62  10
  -6  -8  -1 5486.77 875.023  10
   6  -8  -1 3273.85 438.654  13
   6   8  -1 4646.14 769.036   9
   6   8   0 528.642 332.874   9
   6   8   0 506.577 274.165   8
   6   8   0 696.715 168.100  17
   6   8   1 4618.76 775.048   9
   6   8   1 3992.33 374.673  17
   6   8   1 4980.50 782.539   8
  -6   8   1 3591.79 576.916   8
  -6  -8   1 5347.38 1036.62  19
   6  -8   1 4259.18 420.073  15
   6  -8   2 12294.5 758.045  16
  -6   8   2 10115.3 1097.14   8
   6   8   2 14415.2 1446.37   8
   6  -8   2 15097.6 813.560  15
  -6   8   2 9331.17 579.442  12
   6   8   2 12840.5 723.475  12
  -6  -8   2 12581.5 1823.58  19
   6   8   2 12601.2 728.888  17
   6  -8   3 12.1337 108.121  16
   6  -8   3-33.5260 97.6147  15
   6   8   3-5.09206 95.6552  17
  -6  -8   3 186.832 142.463  14
  -6   8   3-21.7339 83.5932  12
   6   8   3 34.0808 88.6176  12
   6  -8   4 174.098 133.013  16
   6  -8   4 304.406 144.695  15
  -6  -8   4-102.789 125.188  14
   6   8   4 120.053 85.9365  12
   6  -8   5 165.096 64.7876  15
   6  -8   5 38.0146 45.8668  16
   6  -9  -4 1338.32 215.715  13
   6  -9  -3 1711.29 307.474  13
  -6  -9  -3 1416.40 291.837  13
   6  -9  -2 361.134 160.305  13
   6   9  -1 687.535 334.550   9
   6  -9  -1 443.914 201.594  13
  -6  -9  -1 427.203 344.006  10
   6   9  -1 516.381 148.368  17
   6   9   0 968.332 415.480   9
   6   9   0 965.218 200.996  17
   6  -9   0 612.902 156.405  15
   6   9   1 842.605 349.389   9
   6  -9   1 438.888 155.326  15
  -6  -9   1 1266.95 541.085  19
   6   9   1 59.3116 224.657   8
   6   9   1 442.226 142.749  17
   6  -9   2 701.011 195.023  16
   6  -9   2 515.510 172.353  15
  -6   9   2 521.078 144.474  12
   6   9   2 469.167 141.529  12
   6   9   2 628.920 173.437  17
   6  -9   3 1705.84 284.910  15
   6   9   3 1325.63 257.495  17
   6   9   3 1637.81 267.612  12
  -6   9   3 1281.41 223.745  12
   6  -9   3 1680.27 285.516  16
   6  -9   4 1590.93 233.043  16
   6  -9   4 1466.99 227.735  15
   6   9   4 1047.34 174.324  12
   6 -10  -4 1884.34 216.500  13
   6 -10  -3 295.209 172.521  13
  -6 -10  -3 242.027 116.127  13
   6  10  -2 2865.72 316.348  17
   6 -10  -2 2892.46 428.065  13
   6 -10  -1 3035.35 438.442  13
   6  10  -1 3285.64 362.990  17
   6  10   0 1723.82 559.815   9
   6 -10   0 1371.16 252.813  15
  -6 -10   0 1728.52 560.747  10
   6  10   0 1927.86 291.265  17
   6  10   1 3583.65 395.260  17
   6  10   1 3228.92 349.119  12
   6 -10   1 3129.37 378.887  15
  -6  10   2 1882.87 266.384  12
   6  10   2 2849.54 319.749  12
   6 -10   2 2692.88 323.573  16
   6  10   2 2603.29 340.523  17
   6 -10   2 2699.22 349.699  15
   6 -10   3 25.7128 106.551  16
   6 -10   3 213.838 124.726  15
  -6  10   3 325.922 118.742  12
   6  10   3 353.557 126.138  12
   6 -10   4 2232.66 250.313  15
   6 -10   4 1718.94 223.131  16
   6 -11  -4-49.2924 49.8427  13
  -6 -11  -3 412.975 141.792  13
   6 -11  -3 479.760 173.801  13
   6 -11  -2 451.615 184.522  13
   6  11  -2 415.406 134.212  17
   6  11  -1 23625.6 948.924  17
   6 -11  -1 22320.4 1124.59  13
   6  11   0 4171.68 426.829  17
   6  11   1 24047.3 914.372  12
   6  11   1 25174.8 1042.58  17
   6 -11   2 278.186 127.343  15
   6  11   2 141.592 93.7607  12
   6  11   2 262.859 126.351  17
   6 -11   3 419.534 131.182  16
   6 -11   3 378.770 135.535  15
   6  11   3 412.726 118.612  12
   6 -11   4 0.92233 51.2492  15
   6 -12  -3-55.0539 106.349  13
  -6 -12  -3-22.7107 71.9759  13
   6 -12  -2 925.884 226.140  13
  -6 -12  -2 628.492 239.745  13
   6  12  -2 872.449 160.764  17
   6 -12  -1 975.233 236.412  13
   6  12  -1 853.571 183.087  17
   6  12   0 447.707 161.765  17
   6 -12   1 955.517 195.541  15
   6  12   1 953.009 198.219  12
   6  12   1 1017.40 223.554  17
   6  12   2 779.234 201.953  17
   6  12   2 982.829 183.743  12
   6 -12   2 770.017 163.294  15
   6 -12   3-37.2743 83.5076  15
   6  12   3 65.9001 63.3476  12
   6 -13  -3 84.0554 58.7965  13
   6 -13  -2 1820.34 254.778  13
  -6 -13  -2 1284.64 255.322  13
   6 -13  -1-20.2262 56.1210  13
   6  13  -1 313.551 112.599  17
   6  13   0 1647.31 242.127  12
   6  13   0 1312.02 222.540  17
   6  13   1 364.340 119.726  12
   6  13   1 234.811 114.223  17
   6 -13   2 1162.05 170.338  15
   6  13   2 1763.59 212.716  12
   6  13   2 1740.17 242.142  17
   6  13   3 106.132 43.0522  12
   6 -14  -2 198.750 71.5611  13
  -6 -14  -2 214.821 111.696  13
  -6 -14  -1 1642.41 264.633  13
   6  14  -1 1783.14 204.760  12
   6  14   0 1375.78 192.622  12
   6  14   0 1074.22 182.434  17
   6  14   1 1833.08 211.840  12
   6  14   1 1688.00 223.393  17
   6  14   2 236.944 76.6084  12
  -6 -15  -1 128.441 72.4495  13
   6  15  -1 190.701 59.3525  12
  -6 -15   0 488.627 118.955  13
   6  15   0 612.848 105.261  12
   6  15   1 193.867 62.7985  12
   7   0  -3-56.1661 172.771  15
   7   0  -3 167.533 127.749  13
   7   0  -2 21.1830 205.206   2
   7   0  -1-77.1997 168.036   9
   7   0  -1 186.722 256.910   2
  -7   0  -1-0.34217 75.2777  18
   7   0   0-169.407 148.152   9
   7   0   0-125.349 176.999   2
   7   0   0 13.2028 175.806  11
  -7   0   0-44.4495 165.079  19
  -7   0   1-39.1405 180.992  19
   7   0   1-21.8229 165.215   3
   7   0   1-5.98838 163.574   2
   7   0   1 218.349 278.518  11
   7   0   2 100.213 135.928   3
   7   0   2 244.736 274.099  11
   7   0   2 80.0647 152.114   2
   7   0   3 62.6356 213.488   3
   7   0   3-223.757 136.531   5
   7   0   3-33.8650 60.8078   6
   7   0   3-39.9630 113.769   4
  -7   0   4-277.625 133.647  14
   7   0   4 33.7946 112.623   6
   7   0   4-83.5202 129.974   4
  -7   0   5-124.505 123.581  14
   7   0   5 18.7346 104.856   6
   7   0   5 114.897 134.640   4
   7   1  -4 8810.10 587.862  13
   7  -1  -4 9488.88 629.145  13
   7  -1  -3 6414.21 582.259  15
   7   1  -3 6663.57 610.242  15
   7   1  -3 6352.20 512.789  13
   7  -1  -3 6516.26 543.019  13
   7  -1  -3 8994.58 1276.41  10
  -7   1  -3 7239.25 920.479  18
   7   1  -2 1585.87 417.502   9
   7   1  -2 1140.35 396.492   2
  -7  -1  -2 1473.36 322.321  10
   7  -1  -2 2157.13 533.111  10
  -7   1  -2 2038.74 398.801  18
   7  -1  -2 798.051 372.652   2
   7   1  -1 21901.6 1406.64   2
   7  -1  -1 20423.4 1328.41   2
  -7  -1  -1 17979.9 1062.27  19
  -7   1  -1 15644.4 848.186  18
   7   1  -1 18568.2 1182.54   9
   7  -1   0 1571.19 315.827   2
   7   1   0 1712.08 372.907   2
   7   1   0 1977.94 429.610  11
   7  -1   0 1391.56 344.456  11
  -7  -1   0 1644.45 380.855  19
   7   1   0 1584.71 318.770   9
   7  -1   1 20864.2 1450.39  11
   7   1   1 20328.2 1406.96  11
   7  -1   1 18489.5 1277.02   3
  -7  -1   1 18024.5 1325.09  19
  -7   1   1 19291.5 1301.43  19
   7   1   1 20730.1 1232.16   2
   7  -1   1 20274.1 1212.96   2
   7   1   1 20444.6 1373.14   3
   7   1   1 17191.8 877.204   9
  -7  -1   2 2297.35 580.852  19
   7  -1   2 2120.85 482.582   3
   7   1   2 1496.20 408.760   3
   7  -1   2 1810.96 486.379  11
   7   1   2 1953.38 493.283  11
   7   1   2 1709.12 410.190   2
   7  -1   2 1939.82 431.942   2
  -7   1   2 2445.11 562.526  19
   7  -1   3 5406.16 469.303  16
   7  -1   3 7376.58 1024.13   3
   7   1   3 7712.40 1054.45   3
   7   1   3 6132.15 513.162   4
   7  -1   3 5897.09 499.025   4
   7   1   3 7014.02 520.921   6
   7  -1   3 6566.76 493.532   6
   7   1   3 6025.89 533.756   5
   7  -1   3 6858.84 598.079   5
  -7  -1   3 7690.13 1260.84  19
  -7   1   3 6339.95 1060.04  19
   7  -1   4 8217.63 607.303  16
  -7  -1   4 10322.1 668.000  14
   7   1   4 9429.31 671.015   4
   7  -1   4 9554.91 667.832   4
   7   1   4 9593.42 631.576   6
   7  -1   4 9602.45 629.538   6
  -7  -1   5 214.072 118.590  14
  -7   1   5 57.1919 83.7406  14
   7   1   5 237.293 131.733   6
   7  -1   5 28.3129 109.918   6
   7   1   5 114.739 131.608   4
   7  -1   5 122.418 113.649   4
  -7   1   5-189.034 177.930   6
   7  -2  -4 8876.37 624.644  13
   7   2  -4 8179.85 549.655  13
   7  -2  -3 3643.80 427.461  13
   7  -2  -3 3577.51 428.525  15
   7   2  -3 3740.67 383.937  13
   7  -2  -3 4080.49 839.490  10
  -7   2  -3 4260.81 726.759  18
   7   2  -2 578.268 323.475   9
   7   2  -2 626.653 299.274   2
  -7  -2  -2 268.874 163.842  10
   7  -2  -2 254.901 282.266  10
  -7   2  -2 471.420 210.860  18
   7  -2  -2 207.799 247.743   2
   7  -2  -1 32604.9 1679.79   2
   7   2  -1 31657.8 1598.06   9
   7   2  -1 38371.0 1907.07   2
   7  -2  -1 28271.7 1540.33  10
  -7  -2  -1 23674.9 1201.86  19
  -7   2  -1 25305.5 1192.06  18
   7  -2   0 47402.2 1843.73  11
   7   2   0 59503.7 2239.24  11
   7   2   0 57886.9 2064.51   2
   7  -2   0 51321.0 1736.73   2
  -7  -2   0 42346.5 1866.83  19
   7   2   0 49989.0 1761.82   9
  -7   2   1 30198.0 1652.46  19
   7  -2   1 30381.8 1679.87  11
   7   2   1 29645.5 1688.01  11
  -7  -2   1 28893.7 1764.21  19
   7  -2   1 26725.5 1623.56   3
   7   2   1 29662.6 1441.29   2
   7  -2   1 29898.2 1424.83   2
   7   2   1 25625.9 1143.13   9
   7   2   1 30926.3 1739.68   3
  -7  -2   2 657.285 419.358  19
   7   2   2 372.832 251.162   3
   7  -2   2 535.669 288.537   3
  -7   2   2 468.789 273.707  19
   7  -2   2 332.983 289.526  11
   7   2   2 640.900 326.694  11
   7   2   2 186.826 123.872   2
   7  -2   2 430.990 240.417   2
   7  -2   3 3657.59 748.576   3
   7  -2   3 3663.37 389.231  16
   7   2   3 3564.91 404.394   4
   7  -2   3 3761.44 407.293   4
   7   2   3 4069.46 401.049   6
   7  -2   3 4191.62 397.244   6
   7   2   3 3559.07 441.854   5
   7  -2   3 3403.85 440.726   5
  -7  -2   3 3570.84 907.217  19
   7   2   3 4460.66 837.246   3
   7  -2   4 9164.62 631.783  16
  -7  -2   4 9351.14 636.480  14
   7   2   4 9441.34 674.841   4
   7  -2   4 9528.93 669.033   4
   7   2   4 9966.55 655.527   6
   7  -2   4 9124.09 621.954   6
  -7   2   5 1206.45 206.616  14
  -7  -2   5 834.996 171.405  14
   7  -2   5 1114.21 207.268   6
   7   2   5 1139.34 210.485   6
   7   2   5 924.720 219.400   4
   7  -2   5 1111.57 224.471   4
  -7   2   5-7.70268 147.440   6
  -7  -2   5-108.597 145.125   6
   7  -3  -4 13587.2 773.316  13
   7  -3  -3 3028.09 404.112  15
   7   3  -3 2660.72 323.353  13
   7   3  -3-357.505 484.781   2
   7  -3  -3 149.106 425.276   2
   7  -3  -3 3211.78 399.897  13
   7  -3  -3 2960.05 737.396  10
  -7  -3  -3 2803.30 705.682  10
  -7   3  -3 2723.89 572.181  18
   7   3  -2 12964.7 1343.21   2
   7  -3  -2 13464.3 1285.98   2
   7  -3  -2 16534.8 1462.97  10
  -7  -3  -2 17084.6 1377.68  10
  -7   3  -2 16388.9 1232.56  18
   7   3  -2 19489.1 1482.10   9
   7   3  -1 6581.27 827.081   2
   7  -3  -1 4178.55 623.413   2
   7   3  -1 6020.93 863.153  11
   7  -3  -1 4659.79 690.119  11
   7  -3  -1 4261.65 600.425  10
  -7  -3  -1 3177.16 492.770  19
   7   3  -1 4652.72 642.206   9
   7  -3   0 117314. 2987.95  11
   7   3   0 142365. 3493.20  11
   7   3   0 148341. 3235.48   2
   7  -3   0 129108. 2777.24   2
   7   3   0 133578. 3046.09   9
  -7  -3   0 113519. 3155.36  19
   7  -3   1 4752.64 692.473  11
   7   3   1 4292.68 682.893  11
   7   3   1 3843.92 482.957   8
  -7  -3   1 4722.28 788.177  19
   7   3   1 4574.80 711.747   3
   7  -3   1 3756.31 649.453   3
   7   3   1 4124.93 552.683   2
   7   3   1 4126.47 494.421   9
   7  -3   1 4517.71 569.660   2
   7  -3   2 19045.1 1450.18   3
  -7  -3   2 19837.0 1893.85  19
   7  -3   2 15868.6 1446.47  11
   7   3   2 13098.2 1252.91  11
  -7   3   2 16699.8 1400.90  19
   7   3   2 17736.2 1467.92   3
   7  -3   3 2804.28 347.781  16
   7   3   3 2859.71 677.485   3
   7  -3   3 3312.08 709.948   3
   7  -3   3 2685.70 351.961   4
   7  -3   3 1955.65 340.350   5
   7   3   3 2990.82 357.914   6
   7  -3   3 3053.07 345.866   6
   7   3   3 1994.53 334.906   5
  -7  -3   3 2354.92 760.512  19
   7   3   3 2762.41 366.002   4
   7  -3   4 13627.6 760.819  16
  -7  -3   4 13480.8 755.436  14
   7   3   4 14939.8 858.509   4
   7  -3   4 13588.3 802.967   4
   7   3   4 14833.2 795.254   6
   7  -3   4 14415.2 772.003   6
   7  -3   5 1223.56 198.127  16
  -7  -3   5 1234.15 198.686  14
  -7   3   5 1770.62 235.575  14
   7   3   5 1745.61 280.097   4
   7  -3   5 1642.03 257.961   4
   7   3   5 1662.78 243.611   6
   7  -3   5 1679.00 228.930   6
  -7   3   5 131.203 133.336   6
  -7  -3   5 107.887 162.837   6
   7  -4  -5 1495.80 182.020  13
   7  -4  -4 88.4052 135.468  13
   7  -4  -3 1719.39 597.807  10
   7  -4  -3 1315.85 278.002  15
   7   4  -3-1121.66 531.269   2
   7   4  -3 2621.72 612.614   9
   7  -4  -3 1433.59 279.858  13
  -7  -4  -3 1970.40 685.755  10
  -7   4  -3 1465.02 455.028  18
   7  -4  -3-1281.95 563.185   2
   7   4  -2 1194.26 409.977   9
  -7  -4  -2 1131.01 369.469  10
   7   4  -2 338.538 329.511   2
   7  -4  -2 859.635 343.838   2
   7  -4  -2 1272.46 472.930  10
   7  -4  -1 2056.70 428.920   2
   7   4  -1 3269.53 569.025   2
   7  -4  -1 2206.73 469.424  11
   7   4  -1 3553.27 650.070  11
   7  -4  -1 2120.37 443.858  10
   7   4  -1 3095.45 551.906   9
  -7  -4   0 12177.8 1125.98  19
   7  -4   0 12395.9 1050.99  11
   7   4   0 12925.1 1121.67  11
   7   4   0 14771.9 993.893   2
   7  -4   0 15163.8 967.395   2
   7   4   0 14111.2 1063.94   9
   7   4   1 2484.42 444.122   2
   7  -4   1 2596.38 446.070   2
  -7  -4   1 2195.47 577.835  19
   7  -4   1 2139.78 463.740  11
   7   4   1 2071.94 483.101  11
   7   4   1 2388.02 403.830   8
   7   4   1 2667.04 559.796   3
   7  -4   1 2278.99 477.605   3
   7   4   1 3112.23 479.265   9
   7   4   2 1558.89 477.829   3
   7  -4   2 1336.52 421.893   3
   7   4   2 1021.08 300.843   8
  -7   4   2 1252.43 384.111  19
  -7  -4   2 1301.82 534.685  19
   7  -4   3 1671.50 267.719  16
  -7   4   3 886.455 390.432   1
  -7  -4   3 1466.49 462.541   1
   7  -4   3 827.101 262.088   5
   7   4   3 1114.35 461.106   3
   7  -4   3 2078.18 591.103   3
   7   4   3 1570.06 290.267   4
   7  -4   3 1444.12 261.714   4
   7   4   3 1900.40 295.644   6
   7  -4   3 1563.05 248.207   6
  -7  -4   3 1906.71 696.757  19
   7   4   3 440.394 175.471   5
   7  -4   4 1.45296 128.295  16
  -7  -4   4-12.6576 110.109  14
   7   4   4 82.4702 112.739   6
   7  -4   4 259.484 129.874   6
   7   4   4 113.597 139.932   4
   7  -4   4 130.756 126.598   4
   7  -4   5 1967.87 240.102  16
  -7  -4   5 1484.26 204.424  14
   7   4   5 2329.25 301.203   4
   7  -4   5 2063.52 272.730   4
   7   4   5 2254.47 270.740   6
   7  -4   5 2172.12 244.031   6
  -7   4   5 442.086 150.057   6
  -7  -4   5 156.370 149.218   6
   7  -5  -5 1381.90 163.566  13
   7  -5  -4 4941.69 456.015  13
   7  -5  -3 1533.53 303.496  15
   7   5  -3 62.3375 236.223   2
   7  -5  -3 1788.73 306.317  13
   7  -5  -3 1641.54 575.923  10
  -7  -5  -3 1351.42 682.806  10
   7   5  -3 856.568 378.005   9
   7   5  -2 6310.42 911.399   9
   7   5  -2 6305.15 1048.83   2
   7  -5  -2 4120.69 849.490   2
   7  -5  -2 5622.70 899.827  10
  -7  -5  -2 6485.75 919.439  10
   7   5  -1 12546.1 1139.13   9
   7   5  -1 13009.1 1066.32   2
   7  -5  -1 12117.6 972.166   2
   7  -5  -1 6652.63 836.931  11
   7   5  -1 12698.4 1188.97  11
   7  -5  -1 8525.20 894.928  10
   7  -5   0 14397.9 1184.99  11
   7   5   0 14542.7 1164.99  11
   7   5   0 15072.6 1014.34   2
   7  -5   0 13801.7 940.443   2
  -7  -5   0 12228.6 1236.82  19
   7   5   0 15557.2 1175.42   9
   7   5   1 10501.3 883.971   2
   7  -5   1 10496.2 887.048   2
   7   5   1 11523.9 980.619   9
  -7   5   1 10764.6 958.861   8
   7  -5   1 10396.1 987.462   3
   7   5   1 10704.8 911.237   8
   7  -5   1 11125.1 1057.18  11
   7   5   1 10453.7 1007.55  11
   7   5   1 10033.5 1049.07   3
  -7  -5   1 11404.9 1338.67  19
   7   5   2 6383.54 774.079   8
  -7   5   2 6054.24 917.381  19
   7   5   2 5694.92 970.555   3
  -7  -5   2 6985.42 1211.72  19
   7  -5   2 6858.74 954.501   3
  -7   5   2 5736.91 866.867   8
   7  -5   3 1611.57 276.405  16
  -7   5   3 1089.87 422.815   8
  -7   5   3 137.772 315.646   1
   7   5   3 1442.32 279.819   4
   7   5   3 1415.83 258.753   6
   7  -5   3 1298.99 233.682   6
   7  -5   3 1186.68 240.687   4
  -7  -5   3 1991.11 781.631  19
   7  -5   3 1057.44 421.174   3
   7  -5   4 6457.55 521.632  16
  -7  -5   4 5488.78 481.823  14
   7   5   4 5864.49 569.651   4
   7  -5   4 4790.07 481.951   4
   7   5   4 6399.85 513.237   6
   7  -5   4 5890.96 456.218   6
   7  -5   5 1013.13 152.591  15
  -7  -5   5 1307.82 185.782  14
   7   5   5 1141.48 185.181   4
   7  -5   5 1230.56 179.295   4
   7  -5   5 1643.14 218.728  16
   7   5   5 1688.34 199.772   6
  -7  -5   5 898.134 165.361   6
   7  -5   5 1507.09 177.091   6
   7  -6  -5 100.730 51.3161  13
   7  -6  -4 1337.15 243.238  13
   7  -6  -3 3092.68 752.433  10
   7  -6  -3 6547.34 567.041  13
   7   6  -3 4118.48 807.292   9
   7  -6  -3 6262.99 580.489  15
   7  -6  -2 3380.22 416.530  15
   7  -6  -2 3923.28 777.022  10
  -7  -6  -2 4385.07 790.222  10
   7  -6  -2 3657.18 438.862  13
   7   6  -2 4759.87 812.289   9
   7   6  -1 7133.80 904.965   9
   7   6   0 9638.68 997.652   9
  -7  -6   0 8654.05 1085.31  19
  -7   6   1 6157.05 735.999   8
   7   6   1 6520.40 783.509   8
  -7  -6   1 6621.56 1068.38  19
   7   6   1 6384.04 781.222   9
  -7   6   2 2588.78 614.000  19
  -7   6   2 4816.53 780.929   8
   7  -6   2 3862.21 383.659  16
   7   6   2 4044.78 656.974   8
   7  -6   2 3977.94 409.182  15
  -7  -6   2 3988.54 959.351  19
   7   6   2 3417.69 388.380  17
   7  -6   3 7900.49 577.798  16
   7   6   3 6109.11 560.059  17
  -7  -6   4 1457.06 253.242  14
   7  -6   4 1705.64 280.741  15
   7  -6   4 1761.45 280.589  16
   7  -6   5 215.086 69.3696  15
  -7  -6   5 202.010 73.7640  14
   7  -7  -4-15.3507 99.4564  13
   7  -7  -3 1482.60 285.929  13
   7  -7  -2 8117.88 619.981  15
   7  -7  -2 10639.8 747.007  13
  -7  -7  -2 12512.9 1408.69  10
   7   7  -2 11842.4 1312.60   9
  -7  -7  -1 6277.10 903.942  10
   7   7  -1 5969.29 858.368   9
  -7  -7   0 1689.64 517.473  19
   7   7   0 2618.41 564.080   9
  -7   7   1 4914.47 652.107   8
   7   7   1 6327.28 828.613   8
  -7  -7   1 6727.95 1159.47  19
   7  -7   1 5494.19 461.923  15
   7   7   1 5015.66 417.230  17
   7   7   1 5474.42 796.830   9
   7  -7   2 12599.2 711.472  16
  -7   7   2 10365.2 1137.47   8
   7   7   2 10384.7 1141.53   8
   7  -7   2 12376.4 719.209  15
   7   7   2 9779.17 609.435  12
  -7  -7   2 12838.4 1793.57  19
   7   7   2 10365.3 664.880  17
   7  -7   3 1803.52 284.654  16
   7  -7   3 1566.57 283.635  15
   7   7   3 1658.69 303.068  17
   7  -7   4 56.5466 104.328  16
   7  -7   4 57.5155 95.9668  15
  -7  -7   4-178.904 168.742  14
   7  -7   5-74.4057 66.6552  16
   7  -7   5-9.57868 40.7385  15
   7  -8  -4-88.4354 113.913  13
   7  -8  -3 7252.33 595.705  13
   7  -8  -2 9967.15 740.245  13
  -7  -8  -2 10004.4 1324.73  10
   7   8  -2 11219.8 1324.61   9
   7  -8  -1 6848.09 532.978  15
   7  -8  -1 7356.76 635.130  13
  -7  -8  -1 9876.91 1206.79  10
   7   8  -1 10672.3 1219.44   9
   7   8   0 143.124 142.857   9
   7  -8   0 72.3972 88.1640  15
   7   8   0 139.697 75.3327  17
   7   8   1 9433.27 593.128  17
   7   8   1 9348.02 1122.49   9
   7   8   1 10274.0 1156.47   8
   7  -8   1 10204.5 661.857  15
  -7  -8   1 8869.49 1410.92  19
   7  -8   2 12710.7 728.366  16
  -7   8   2 6456.09 880.531   8
   7   8   2 9110.71 1162.17   8
   7  -8   2 12883.3 762.170  15
   7   8   2 10935.4 663.779  12
  -7  -8   2 9720.87 1624.24  19
   7   8   2 10534.7 671.411  17
   7  -8   3 8409.88 611.659  15
   7   8   3 6842.48 516.050  12
   7   8   3 7333.98 578.405  17
   7  -8   4 78.4117 105.635  16
   7  -8   4-48.2618 111.619  15
   7  -9  -4 1736.35 226.943  13
   7  -9  -3 4110.01 446.463  13
  -7  -9  -3 3040.33 411.418  13
   7  -9  -2 12432.1 828.518  13
   7  -9  -1 3237.01 373.228  15
   7  -9  -1 3996.03 478.282  13
   7   9  -1 4192.16 792.644   9
  -7  -9  -1 5238.60 924.952  10
   7   9  -1 5149.91 445.844  17
   7  -9   0 729.170 188.576  15
   7   9   0 668.221 174.914  17
   7   9   1 2684.00 589.630   9
   7  -9   1 4576.38 465.079  15
   7   9   1 4523.05 429.021  17
   7   9   1 3041.44 726.087   8
  -7  -9   1 3670.96 993.872  19
   7  -9   2 13921.6 747.773  16
   7  -9   2 14710.9 814.825  15
   7   9   2 13135.1 726.120  12
   7   9   2 12824.4 742.289  17
   7  -9   3 5008.55 449.439  16
   7  -9   3 4319.43 432.409  15
   7   9   3 3970.04 390.014  12
   7   9   3 3803.00 399.803  17
   7  -9   4 1840.31 242.317  15
   7  -9   4 2068.43 249.542  16
   7 -10  -4 762.753 137.463  13
   7  10  -3 895.454 160.735  17
   7 -10  -3 1046.36 218.000  13
  -7 -10  -3 511.512 181.616  13
   7  10  -2 3237.40 335.191  17
   7 -10  -2 3120.98 416.718  13
   7  10  -1 10128.6 622.491  17
   7 -10  -1 8921.20 696.609  13
   7 -10   0 4830.52 474.128  15
   7  10   0 6361.64 512.665  17
   7  10   1 9444.04 586.563  12
   7  10   1 10176.9 647.833  17
   7 -10   1 9640.53 666.350  15
   7 -10   2 2713.71 325.179  16
   7  10   2 2733.50 330.023  12
   7 -10   2 3256.48 390.316  15
   7  10   2 2806.11 354.286  17
   7 -10   3 709.789 180.602  16
   7 -10   3 1044.09 221.469  15
   7  10   3 865.920 177.892  12
   7 -10   4 904.609 156.715  15
   7 -10   4 409.607 104.392  16
   7 -11  -4 31.2120 42.5380  13
  -7 -11  -3 365.386 126.233  13
   7 -11  -3 575.935 163.807  13
   7 -11  -2 2708.60 368.425  13
   7  11  -2 2925.68 302.973  17
   7 -11  -1 4086.53 461.722  13
   7  11  -1 5008.49 435.902  17
   7 -11   0 3892.44 405.977  15
   7  11   0 5323.75 473.919  17
   7 -11   1 4987.53 471.094  15
   7  11   1 5532.24 443.262  12
   7  11   1 5546.24 487.500  17
   7  11   2 2743.41 337.209  17
   7  11   2 2594.38 296.168  12
   7 -11   2 2758.10 335.881  15
   7 -11   3 353.025 107.176  16
   7 -11   3 663.787 159.866  15
   7  11   3 682.413 143.901  12
   7 -11   4 67.5102 46.4058  15
   7 -12  -3 3948.41 322.143  13
  -7 -12  -3 2343.67 244.047  13
   7 -12  -2 2361.08 315.511  13
  -7 -12  -2 1980.65 337.793  13
   7  12  -2 2152.43 239.562  17
   7 -12  -1 1030.17 212.830  13
   7  12  -1 1123.12 200.112  17
   7  12   0 1614.73 269.695  17
   7 -12   1 962.403 205.701  15
   7  12   1 1298.83 213.760  12
   7  12   1 1225.60 234.083  17
   7 -12   2 2000.13 259.907  15
   7  12   2 2178.45 252.919  12
   7  12   2 2124.91 279.066  17
   7 -12   3 3514.32 284.598  15
   7  12   3 2658.91 225.908  12
   7 -13  -2 52.0662 79.0586  13
  -7 -13  -2 111.755 112.795  13
   7  13  -1 1405.80 202.896  17
   7  13   0 19090.7 788.643  17
   7  13   0 19616.6 748.595  12
   7  13   1 1521.89 245.430  17
   7  13   1 1452.72 207.752  12
   7 -13   2 139.789 62.1201  15
   7  13   2 194.243 86.5697  12
   7  13   2 188.457 97.7488  17
  -7 -14  -2 566.457 130.212  13
   7  14  -2 626.659 98.0320  12
  -7 -14  -1 2523.76 314.191  13
   7  14  -1 2906.55 241.920  12
   7  14  -1 1965.34 190.903  17
   7  14   0 7101.38 397.302  12
   7  14   0 5976.83 381.885  17
   7  14   1 3124.23 255.171  12
   7  14   1 2789.36 267.471  17
   7  14   2 511.091 88.2240  12
   7  15   0 407.723 80.2544  12
   8   0  -4 27952.1 1062.27  13
   8   0  -3 1370.32 278.875  15
   8   0  -3 1589.87 283.988  13
   8   0  -3 327.360 398.082   2
  -8   0  -3 1292.55 408.238  18
   8   0  -2 18313.2 1513.58   2
  -8   0  -2 20820.2 1252.14  18
   8   0  -1 204423. 4393.89   2
   8   0  -1 202545. 4628.84  11
   8   0   0 8593.11 867.370  11
   8   0   0 7602.82 755.380   2
  -8   0   0 8321.28 857.569  19
   8   0   1 199558. 4911.06  11
  -8   0   1 182237. 4360.27  19
   8   0   1 189731. 4052.94   2
   8   0   1 174292. 4173.40   3
   8   0   2 19670.3 1419.23   2
   8   0   2 19195.4 1633.64  11
  -8   0   2 23826.6 1899.23  19
   8   0   2 21019.1 1576.24   3
   8   0   3 810.510 194.968  16
   8   0   3 1168.77 256.002   5
   8   0   3 1188.18 218.535   7
   8   0   3 911.294 412.412   3
   8   0   3 1211.29 217.834   6
   8   0   3 947.111 217.469   4
  -8   0   3 846.035 423.441  19
  -8   0   4 28784.1 1085.72  14
   8   0   4 27047.6 1113.93   4
   8   0   4 29149.0 1066.33   6
   8   0   5 9938.25 613.864   4
   8   0   5 11030.9 577.036   6
   8   1  -4 10907.5 658.608  13
   8  -1  -4 10704.7 669.750  13
   8   1  -3 1986.39 338.296  15
   8  -1  -3 1826.82 323.786  15
   8   1  -3 579.817 360.158   2
   8  -1  -3 742.269 492.802   2
   8   1  -3 1977.53 300.362  13
   8  -1  -3 2062.97 315.310  13
  -8   1  -3 1829.85 487.510  18
   8   1  -2 21644.7 1677.43   2
   8  -1  -2 22902.1 1715.67   2
  -8   1  -2 22316.5 1336.20  18
   8   1  -1 7549.18 864.489   2
   8  -1  -1 7028.03 833.690   2
   8  -1  -1 7564.09 893.438  11
   8   1  -1 7825.02 932.900  11
  -8  -1  -1 6100.33 694.222  19
   8   1  -1 6681.00 786.728   9
   8  -1   0 3631.26 581.704  11
   8   1   0 3644.50 599.417  11
   8   1   0 3429.12 543.109   2
   8  -1   0 3077.82 481.764   2
  -8  -1   0 3240.34 550.525  19
   8   1   0 3081.71 474.149   9
   8   1   1 6259.84 752.697   2
   8  -1   1 6887.23 909.459  11
   8   1   1 6659.32 903.451  11
  -8  -1   1 6625.73 877.170  19
  -8   1   1 7196.12 875.577  19
   8  -1   1 6278.59 736.523   2
   8   1   1 5678.92 791.993   3
   8  -1   1 5170.81 742.854   3
  -8   1   2 24359.7 1831.02  19
   8   1   2 21489.6 1491.05   2
   8  -1   2 21572.2 1552.12   2
   8  -1   2 22410.0 1804.56  11
   8   1   2 19788.1 1660.11  11
  -8  -1   2 22508.8 1917.24  19
   8   1   2 23246.9 1695.74   3
   8  -1   2 24284.4 1700.85   3
   8  -1   3 1523.88 257.281  16
   8   1   3 1550.49 485.808   3
   8  -1   3 2061.78 300.260   7
   8   1   3 2094.10 299.801   7
   8  -1   3 1866.80 547.062   3
   8   1   3 1974.07 310.425   4
   8  -1   3 1868.11 303.854   4
   8   1   3 1917.95 277.249   6
   8  -1   3 1862.54 283.727   6
   8   1   3 2031.28 338.697   5
   8  -1   3 2180.25 354.360   5
  -8  -1   3 1163.68 545.017  19
  -8   1   3 2096.80 627.371  19
  -8  -1   4 11173.8 673.013  14
   8   1   4 10823.4 726.155   4
   8  -1   4 11643.8 741.686   4
   8   1   4 11673.7 692.752   6
   8  -1   4 11839.1 692.173   6
   8  -1   4 10051.9 655.036  16
  -8  -1   5 4329.60 350.558  14
  -8   1   5 4546.97 359.245  14
   8   1   5 4842.41 438.938   4
   8  -1   5 5291.67 453.844   4
   8   1   5 5274.37 408.001   6
   8  -1   5 5421.91 405.800   6
   8   2  -4 11970.8 673.964  13
   8  -2  -4 12294.9 725.777  13
   8   2  -3 1851.42 814.512   2
   8  -2  -3 1877.29 861.248   2
   8   2  -3 8678.88 601.467  13
   8  -2  -3 7456.22 626.316  15
   8  -2  -3 7989.76 618.478  13
   8  -2  -3 8294.96 1233.35  10
  -8   2  -3 7989.48 1015.53  18
   8   2  -2 2023.50 529.510   9
   8   2  -2 1424.14 484.687   2
  -8  -2  -2 1295.73 368.734  10
   8  -2  -2 995.090 446.936   2
   8  -2  -2 1509.01 487.860  10
  -8   2  -2 1323.35 358.385  18
  -8  -2  -1 4949.31 612.767  19
   8   2  -1 6098.67 789.326   2
   8  -2  -1 6857.53 802.248   2
   8  -2  -1 6255.11 827.702  11
   8   2  -1 6715.85 901.637  11
   8   2  -1 5376.27 713.374   9
   8   2   0 3493.21 515.759   9
   8  -2   0 3847.39 587.484  11
   8   2   0 4292.37 673.398  11
   8   2   0 3996.03 622.610   2
   8  -2   0 4176.08 550.830   2
  -8  -2   0 3386.49 564.603  19
   8  -2   1 5152.23 642.757   2
   8  -2   1 4983.81 740.888  11
   8   2   1 5674.69 819.620  11
  -8  -2   1 5158.79 834.475  19
  -8   2   1 5351.45 778.343  19
   8   2   1 5398.34 769.630   3
   8  -2   1 4833.99 717.985   3
   8   2   1 5991.78 720.019   2
   8   2   1 4647.13 542.313   9
  -8   2   2 1270.22 441.215  19
   8   2   2 1469.09 460.600   3
   8  -2   2 1458.56 447.574   3
  -8  -2   2 1556.66 522.502  19
   8  -2   2 1082.12 420.956  11
   8   2   2 922.378 408.750  11
   8   2   2 964.195 336.488   2
   8  -2   2 852.289 314.935   2
   8   2   3 7517.42 1146.52   3
   8   2   3 7135.01 593.866   4
   8  -2   3 7442.16 588.041   4
   8  -2   3 7174.96 552.954  16
   8   2   3 8297.64 585.173   6
   8  -2   3 8448.13 569.368   6
   8   2   3 7269.81 610.077   5
   8  -2   3 8136.63 683.691   5
   8  -2   3 7165.44 1095.33   3
  -8  -2   3 8305.68 1398.63  19
   8  -2   4 11514.4 699.501  16
  -8  -2   4 11257.0 676.885  14
   8   2   4 12655.6 788.515   4
   8  -2   4 12399.7 769.384   4
   8   2   4 12336.1 719.738   6
   8  -2   4 13256.1 729.268   6
  -8  -2   5 4487.57 348.479  14
  -8   2   5 5390.44 381.912  14
   8   2   5 5563.77 469.947   4
   8  -2   5 5640.65 462.625   4
   8   2   5 6829.90 456.615   6
   8  -2   5 6532.24 440.359   6
  -8  -2   5 993.935 266.318   6
  -8   2   5 691.624 254.643   6
   8  -3  -5 2378.37 223.484  13
   8  -3  -4 4897.20 461.265  13
   8  -3  -3 1992.83 342.249  15
   8  -3  -3 881.692 534.430   2
   8   3  -3 1692.10 271.843  13
   8  -3  -3 1859.50 310.770  13
   8  -3  -3 1885.76 614.185  10
  -8   3  -3 1120.11 409.158  18
   8   3  -2 38818.0 2383.11   2
   8  -3  -2 37095.6 2225.42   2
   8  -3  -2 37655.3 2246.06  10
  -8  -3  -2 39258.3 2137.37  10
  -8   3  -2 37463.1 1938.57  18
   8   3  -2 44432.2 2364.66   9
   8   3  -1 5643.04 775.106   2
   8  -3  -1 4853.52 670.576   2
   8  -3  -1 4430.71 690.183  11
   8   3  -1 5459.47 805.129  11
  -8  -3  -1 3320.57 536.406  19
   8   3  -1 4561.67 702.492   9
   8  -3   0 5006.45 690.441  11
   8   3   0 7280.83 901.646  11
   8   3   0 7891.65 817.357   2
   8  -3   0 6839.31 699.187   2
  -8  -3   0 5685.32 798.092  19
   8   3   0 6778.87 749.314   9
   8   3   1 3863.43 526.859   9
  -8  -3   1 4279.90 783.839  19
   8  -3   1 3645.13 650.663  11
   8   3   1 3809.36 685.242  11
   8   3   1 3459.30 642.902   3
   8  -3   1 3577.20 635.349   3
   8   3   1 3943.88 591.123   2
   8  -3   1 4622.62 621.051   2
   8  -3   2 32757.5 1909.14   2
   8  -3   2 36130.9 2273.09  11
   8   3   2 32132.9 2090.50  11
   8   3   2 33843.8 1870.53   2
  -8  -3   2 42489.2 2893.66  19
  -8   3   2 40148.4 2300.84  19
   8   3   2 42504.2 2493.99   3
   8  -3   2 43516.4 2398.89   3
   8  -3   3 1608.31 260.924  16
   8   3   3 2553.18 679.246   3
   8  -3   3 2433.82 645.843   3
  -8  -3   3 1572.40 648.984  19
   8   3   3 1646.42 302.516   4
   8  -3   3 1915.71 304.398   4
   8   3   3 1837.95 286.698   6
   8  -3   3 1502.05 237.564   6
   8  -3   3 1330.33 244.187  15
   8   3   3 1271.94 263.484   5
   8  -3   3 1395.66 303.225   5
   8  -3   4 5264.54 474.477  16
   8  -3   4 3851.19 385.999  15
  -8  -3   4 4478.12 421.687  14
   8   3   4 5287.48 531.618   4
   8  -3   4 5266.25 509.990   4
   8   3   4 6199.01 511.608   6
   8  -3   4 5597.94 482.948   6
   8  -3   5 2271.77 244.466  16
  -8  -3   5 2320.68 245.278  14
  -8   3   5 3572.99 299.486  14
   8   3   5 3596.25 372.687   4
   8  -3   5 3558.94 349.067   4
   8   3   5 4136.85 352.911   6
   8  -3   5 4028.09 339.593   6
  -8   3   5-46.3520 147.064   6
  -8  -3   5 646.908 209.164   6
   8  -4  -5-29.3805 95.3012   5
   8  -4  -5 488.267 101.904  13
   8  -4  -4 509.907 170.276  13
   8  -4  -3 24263.7 1160.66  15
   8   4  -3 22552.3 1911.77   9
   8  -4  -3 24012.9 1069.04  13
   8   4  -3 5462.88 1718.22   2
   8  -4  -3 5700.96 1482.81   2
   8  -4  -3 18879.8 1873.49  10
  -8  -4  -3 17598.5 1785.75  10
  -8   4  -3 21642.1 1816.39  18
   8   4  -2 18621.1 1731.99   2
   8  -4  -2 15564.0 1471.46   2
   8  -4  -2 14358.3 1412.39  10
  -8  -4  -2 16841.6 1552.48  10
   8   4  -2 18210.7 1576.57   9
   8   4  -1 5013.26 745.605   2
   8  -4  -1 4892.88 692.044   2
   8  -4  -1 2816.41 614.684  11
   8   4  -1 5107.12 802.436  11
   8  -4  -1 3883.69 609.169  10
   8   4  -1 5101.53 754.977   9
   8   4   0 766.285 289.718   9
   8   4   0 1115.41 314.097   2
   8  -4   0 382.973 164.313   2
   8  -4   0 714.990 269.761  11
   8   4   0 671.769 349.199  11
  -8  -4   0 367.835 216.468  19
   8  -4   1 4295.26 601.766   2
   8   4   1 2345.12 540.542   8
   8  -4   1 4810.18 728.127  11
   8   4   1 4561.18 704.571  11
   8   4   1 4442.46 594.451   9
  -8  -4   1 4551.14 872.911  19
   8   4   1 4280.07 741.111   3
   8  -4   1 4366.36 698.024   3
   8   4   1 4071.54 588.557   2
  -8  -4   2 16448.8 1887.92  19
  -8   4   2 14904.9 1472.85  19
   8   4   2 15545.5 1623.63   3
   8  -4   2 14690.1 1510.60   3
   8  -4   3 27904.2 1065.41  16
   8   4   3 23000.3 1110.73   4
   8  -4   3 24211.1 1069.90   4
   8  -4   3 21475.4 949.431  15
   8   4   3 28170.4 1104.23   6
   8  -4   3 24422.2 969.410   6
   8   4   3 13190.4 836.474   5
   8  -4   3 14132.9 916.722   5
  -8  -4   3 22553.2 2476.65  19
  -8   4   3 17219.9 1616.56   1
   8   4   3 19818.4 1996.08   3
   8  -4   3 19220.9 1886.24   3
   8  -4   4 353.116 149.216  16
   8  -4   4 308.963 119.805  15
  -8  -4   4 491.237 149.315  14
   8   4   4 668.056 187.906   6
   8  -4   4 400.931 157.249   6
   8   4   4 388.006 206.036   4
   8  -4   4 237.102 159.215   4
   8  -4   5 552.744 125.646  16
  -8   4   5 650.406 131.525  14
  -8  -4   5 392.321 100.103  14
   8   4   5 667.180 156.453   4
   8   4   5 815.726 151.481   6
   8  -4   5 715.814 135.596   6
   8  -4   5 480.743 124.076   4
  -8   4   5 120.610 86.9252   6
  -8  -4   5 38.0381 98.0043   6
   8   5  -5 334.865 131.253   5
   8  -5  -5 510.992 97.5789  13
   8  -5  -4 3363.91 367.265  13
   8  -5  -3 7126.26 645.752  15
   8  -5  -3 5064.44 964.809  10
   8  -5  -3 6983.28 584.395  13
   8   5  -3 5780.95 938.653   9
  -8  -5  -3 4832.99 1021.76  10
   8  -5  -2 2560.12 362.896  15
   8   5  -2 3374.56 692.448   9
   8   5  -2 2474.14 673.450   2
   8  -5  -2 1952.33 615.632   2
   8  -5  -2 2956.86 385.872  13
   8   5  -2 1134.30 618.199  11
   8  -5  -2 3398.42 727.347  10
  -8  -5  -2 3880.75 762.419  10
   8   5  -1 2081.29 485.809   9
   8   5  -1 2308.25 498.314   2
   8  -5  -1 1733.42 406.018   2
   8  -5  -1 901.868 363.570  11
   8   5  -1 1778.95 497.086  11
   8   5   0 5030.71 727.882   9
   8  -5   0 4380.73 706.538  11
   8   5   0 4896.83 766.002  11
   8   5   0 4435.56 613.431   2
   8  -5   0 4342.55 588.546   2
  -8  -5   0 3983.46 726.693  19
   8   5   1 1557.80 364.710   9
  -8   5   1 2045.25 441.853   8
   8   5   1 1981.14 443.019   8
   8  -5   1 2775.69 578.102  11
   8   5   1 1580.36 378.701   2
   8  -5   1 1671.83 375.265   2
   8   5   1 1562.23 446.742  11
  -8  -5   1 2839.31 709.817  19
   8  -5   2 2934.28 339.268  16
  -8   5   2 3277.07 665.693   8
   8   5   2 3197.35 742.656   3
   8  -5   2 2481.21 599.523   3
   8  -5   2 2921.51 347.888  15
  -8   5   2 3095.91 663.995  19
  -8  -5   2 3275.53 861.773  19
   8  -5   3 7474.44 557.163  16
   8  -5   3 7117.79 554.209  15
  -8   5   3 4651.23 919.342   8
   8   5   3 6534.63 618.288   4
   8  -5   3 6258.67 551.199   4
   8   5   3 7353.96 581.696   6
   8  -5   3 6539.29 505.316   6
  -8  -5   3 6438.51 1381.62  19
   8  -5   4 3776.52 392.788  16
   8  -5   4 2992.92 350.737  15
   8   5   4 3922.96 459.008   4
   8  -5   4 3424.08 405.228   4
   8   5   4 4398.21 426.610   6
   8  -5   4 3585.54 359.336   6
   8  -5   5 819.911 145.204  16
  -8   5   5 891.353 139.069  14
   8  -5   5 355.434 86.6315   4
  -8  -5   5 192.119 86.8840   6
  -8  -5   5-7.08569 49.2699   4
   8  -6  -5-57.5555 49.1452  13
   8  -6  -4 187.691 101.478  13
   8  -6  -3 17319.2 951.131  15
   8  -6  -3 17236.8 896.365  13
   8   6  -2 1521.61 476.778   9
   8  -6  -2 1072.56 241.866  15
   8  -6  -2 1095.36 247.720  13
  -8  -6  -2 1260.22 461.157  10
   8   6  -1 545.193 251.681   9
  -8  -6   0 14048.5 1467.37  19
   8   6   0 17636.5 1420.12   9
   8   6   1 333.066 205.520   9
   8   6   1 231.878 166.033   8
  -8  -6   1 718.277 384.468  19
   8  -6   2 1490.48 251.055  16
  -8   6   2 430.133 273.237   8
   8   6   2 353.032 199.500   8
   8  -6   2 1075.10 221.828  15
  -8  -6   2 1969.16 784.044  19
  -8   6   2 530.007 285.375  19
   8   6   2 962.842 216.620  17
   8  -6   3 20664.6 927.105  16
   8  -6   3 18632.8 907.923  15
   8  -6   4 292.140 121.037  16
   8  -6   4 323.609 126.699  15
   8  -6   5 95.2206 64.4109  16
  -8   6   5 115.365 53.0008  14
   8  -7  -4 1465.12 233.212  13
   8  -7  -3 529.148 185.590  13
   8  -7  -2 10348.8 705.721  15
   8   7  -2 13329.1 1467.49   9
   8  -7  -2 12202.5 785.408  13
  -8  -7  -2 12654.8 1491.13  10
   8  -7  -1 5315.63 473.236  15
  -8  -7  -1 7854.92 1064.95  10
   8  -7  -1 4999.24 492.983  13
   8   7  -1 8397.82 1083.82   9
   8  -7   0 2.36614 63.8391  15
   8   7   0-15.6577 68.2981  17
   8  -7   1 5450.23 460.960  16
  -8  -7   1 7563.03 1258.82  19
   8   7   1 6697.29 972.336   8
   8  -7   1 7235.90 546.097  15
   8   7   1 6372.14 883.697   9
   8   7   1 6762.63 497.173  17
   8  -7   2 13964.0 770.965  15
   8  -7   2 13753.1 762.693  16
  -8   7   2 9692.90 1098.93   8
  -8  -7   2 10800.2 1677.83  19
   8   7   2 11168.0 696.280  17
   8   7   2 9462.46 1120.75   8
   8  -7   3 566.322 166.028  16
   8  -7   3 865.117 216.602  15
   8   7   3 633.290 184.984  17
   8  -7   4 1663.79 251.490  16
   8  -7   4 1718.73 258.162  15
   8  -7   5 1614.65 162.762  16
   8  -8  -4 1520.52 215.258  13
   8  -8  -3 2974.85 379.205  13
   8  -8  -2 1302.88 258.048  15
   8  -8  -2 1029.67 247.880  13
   8   8  -1 1350.85 440.926   9
  -8  -8  -1 1809.38 547.181  10
   8  -8  -1 1021.83 217.645  15
   8  -8  -1 906.744 227.864  13
   8   8   0 171.434 159.536   9
   8  -8   0 63.9531 61.8095  15
   8   8   0 47.3001 93.1180  17
   8   8   1 1221.83 408.887   9
   8  -8   1 810.665 187.249  16
   8  -8   1 1179.12 241.347  15
   8   8   1 1273.95 229.470  17
   8  -8   2 1459.88 258.134  16
   8  -8   2 1541.81 274.199  15
   8   8   2 1478.77 247.220  12
   8   8   2 1327.07 254.555  17
   8  -8   3 3649.67 392.819  16
   8   8   3 2773.44 359.604  17
   8  -8   3 3184.00 375.249  15
   8  -8   4 2020.15 264.830  16
   8  -8   4 1942.57 259.806  15
   8  -9  -4 1846.91 216.350  13
   8  -9  -3 431.525 165.561  13
   8  -9  -2 1763.98 322.127  13
   8  -9  -1 3532.05 393.711  15
   8  -9  -1 3338.18 415.373  13
   8  -9   0 540.873 169.691  15
   8   9   0 495.933 164.947  17
   8  -9   1 4485.52 460.679  15
   8   9   1 4122.16 409.251  17
   8  -9   2 2010.97 290.460  16
   8  -9   2 1988.77 307.449  15
   8   9   2 2039.24 290.137  12
   8   9   2 1892.61 295.055  17
   8  -9   3 490.466 158.099  16
   8  -9   3 585.405 171.663  15
   8   9   3 565.821 177.785  17
   8  -9   4 1926.96 236.183  16
   8  -9   4 1924.09 235.365  15
   8 -10  -4 1491.58 167.171  13
   8 -10  -3 1306.76 237.628  13
   8  10  -3 1252.96 179.781  17
   8 -10  -2 277.885 153.193  13
   8  10  -2 158.337 105.437  17
   8 -10  -1 3721.25 396.420  15
   8  10  -1 5310.43 450.779  17
   8 -10  -1 4407.42 474.932  13
   8 -10   0 399.534 158.897  15
   8  10   0 260.481 133.756  17
   8 -10   1 5242.36 502.763  15
   8  10   1 4935.33 431.729  12
   8  10   1 5011.80 459.977  17
   8 -10   2 97.0152 96.7137  16
   8 -10   2 204.951 124.725  15
   8  10   2 56.9291 91.9913  12
   8  10   2 171.876 115.098  17
   8 -10   3 1047.98 194.347  16
   8 -10   3 1404.18 236.655  15
   8  10   3 1000.58 178.822  12
   8 -10   4 791.802 132.425  16
   8 -10   4 1250.95 171.422  15
   8 -11  -3 840.533 174.969  13
   8  11  -3 512.222 101.076  17
   8  11  -2 1901.49 242.696  17
   8 -11  -2 1867.01 288.451  13
   8 -11  -1 2234.10 318.400  13
   8  11  -1 2650.92 316.458  17
   8 -11   0-29.9630 101.889  15
   8  11   0 28.8069 101.954  17
   8 -11   1 2768.72 357.895  15
   8  11   1 2497.86 300.140  12
   8  11   1 2698.04 346.404  17
   8  11   2 2029.71 257.527  12
   8 -11   2 1949.73 289.517  15
   8  11   2 1994.79 280.287  17
   8 -11   3 994.093 182.388  15
   8  11   3 642.962 126.031  12
   8 -12  -3 436.489 107.269  13
   8 -12  -2 5865.03 440.140  13
  -8 -12  -2 4996.79 484.104  13
   8  12  -2 6275.10 386.507  17
   8  12  -1 1248.36 213.934  17
   8  12   0 30.5596 93.7275  17
   8 -12   1 1289.76 232.890  15
   8  12   1 1306.76 214.969  12
   8  12   1 1110.26 222.185  17
   8 -12   2 6242.71 439.565  15
   8  12   2 5707.25 384.499  12
   8  12   2 5995.97 438.156  17
   8 -12   3 358.176 94.9660  15
   8 -13  -2 506.253 105.931  13
  -8 -13  -2 686.412 161.181  13
   8  13  -1 2395.99 257.601  17
   8  13   0 4895.77 366.891  12
   8  13   0 4420.67 370.839  17
   8  13   1 2489.66 250.694  12
   8  13   1 2647.68 294.363  17
   8 -13   2 615.929 118.005  15
   8  13   2 714.059 122.157  12
  -8 -14  -1 1045.36 200.396  13
   8  14  -1 1372.15 161.029  12
   8  14  -1 974.417 127.614  17
   8  14   0 3001.50 246.123  12
   8  14   0 2598.26 245.170  17
   8  14   1 1340.20 157.670  12
   8  14   1 1264.30 177.172  17
   9   0  -4-79.9233 131.251  13
   9   0  -3-160.949 147.486  15
   9   0  -3 150.341 117.707  13
  -9   0  -3 272.128 188.324  18
   9   0  -2 83.7589 210.348   2
   9   0  -1-135.271 294.316   2
   9   0  -1-62.5996 222.993  11
  -9   0  -1 150.278 157.359  19
   9   0   0-50.2438 164.580   2
   9   0   0 142.883 266.094  11
  -9   0   0 29.6981 191.694  19
   9   0   1 152.295 223.007   3
   9   0   1 13.1900 186.868   2
   9   0   1-150.425 253.206  11
  -9   0   1-5.41852 219.720  19
   9   0   2-595.368 335.085   3
  -9   0   2 48.2799 321.115  19
   9   0   2 186.888 302.842  11
   9   0   2 237.749 162.992   2
   9   0   3 90.3496 123.276  16
   9   0   3 533.833 303.740   3
   9   0   3 11.0033 102.064   7
   9   0   3-36.9891 95.0249   6
   9   0   3-90.6220 150.962   4
  -9   0   3 814.279 416.617  19
   9   0   3-170.526 174.620   5
  -9   0   4 90.9908 97.3491  14
   9   0   4-46.5886 119.121   6
   9   0   4 162.937 166.554   4
  -9   0   5-25.1285 59.0343  14
   9   0   5 36.8331 93.3988   6
   9   0   5 48.0524 98.3344   4
   9   1  -4 3005.59 342.056  13
   9  -1  -4 3231.75 367.275  13
   9   1  -3 8282.18 708.684  15
   9  -1  -3 7554.60 644.587  15
   9   1  -3 9405.15 646.064  13
   9  -1  -3 9137.02 656.618  13
   9   1  -3 4477.81 1047.86   2
   9  -1  -3 4579.18 1038.79   2
  -9   1  -3 5870.71 866.167  18
   9   1  -2 4669.24 818.502   2
   9  -1  -2 3953.18 761.800   2
  -9   1  -2 3591.01 560.023  18
   9   1  -1 4814.69 722.824   9
   9   1  -1 4627.47 696.531   2
   9  -1  -1 4049.61 655.967   2
   9  -1  -1 4021.92 693.805  11
   9   1  -1 4089.70 691.149  11
  -9  -1  -1 3695.77 600.265  19
   9  -1   0 9771.46 992.135  11
   9   1   0 10491.8 1059.59  11
   9   1   0 9344.14 940.182   2
   9  -1   0 9984.97 929.638   2
  -9  -1   0 10487.0 1074.99  19
  -9   1   0 11359.3 1108.50  19
   9   1   0 9176.85 887.926   9
   9  -1   1 3997.67 744.959  11
   9   1   1 4758.39 826.776  11
  -9   1   1 3858.25 713.634  19
  -9  -1   1 4013.60 734.102  19
   9   1   1 2719.62 589.714   3
   9  -1   1 2980.99 595.358   3
   9   1   1 3486.59 618.663   2
   9  -1   1 4042.11 622.844   2
   9   1   2 3535.02 665.012   2
   9  -1   2 3955.32 706.115   2
   9  -1   2 3883.68 812.852  11
   9   1   2 4378.43 856.304  11
  -9  -1   2 4202.12 882.278  19
  -9   1   2 4221.84 817.746  19
   9   1   2 3531.93 737.885   3
   9  -1   2 3444.63 705.992   3
   9  -1   3 6973.86 570.437  16
   9  -1   3 8433.86 620.426   7
   9   1   3 8098.55 581.583   7
   9   1   3 7275.97 607.875   4
   9  -1   3 7728.72 610.048   4
   9   1   3 8506.95 578.556   6
   9  -1   3 8102.85 595.676   6
   9   1   3 8897.83 701.400   5
   9  -1   3 7791.28 697.457   5
  -9  -1   3 6293.35 1245.73  19
  -9   1   3 4861.13 996.475  19
   9   1   3 7178.19 1137.97   3
   9  -1   3 7357.72 1157.37   3
   9  -1   4 2546.59 333.007  16
  -9  -1   4 2780.75 325.179  14
  -9   1   4 3615.37 377.182  14
   9   1   4 3343.44 416.471   4
   9  -1   4 3363.06 415.468   4
   9   1   4 3754.76 397.965   6
   9  -1   4 3632.96 382.598   6
  -9   1   5 956.364 153.455  14
   9   1   5 1297.38 225.409   4
   9  -1   5 1278.35 230.040   4
  -9  -1   5 685.352 128.524  14
   9   1   5 1264.98 200.271   6
   9  -1   5 1500.62 216.360   6
   9  -2  -5 2345.39 211.946  13
   9  -2  -4 2908.36 356.341  13
   9  -2  -3 10849.3 759.724  15
   9   2  -3 13489.3 764.672  13
   9  -2  -3 12221.0 761.484  13
   9   2  -3 6777.03 1294.56   2
   9  -2  -3 6508.76 1238.16   2
  -9   2  -3 9009.25 1112.32  18
   9   2  -2 149.652 206.024   9
   9   2  -2 410.033 256.123   2
   9  -2  -2 261.772 230.730   2
  -9  -2  -2-94.3476 120.887  10
  -9   2  -2 208.440 232.357  18
   9   2  -1 6935.49 864.720   2
   9  -2  -1 6424.23 820.409   2
   9  -2  -1 6361.88 865.078  11
   9   2  -1 6497.65 887.683  11
  -9  -2  -1 5512.89 747.817  19
   9   2  -1 6110.99 825.252   9
  -9  -2   0 1646.45 480.257  19
   9   2   0 1325.18 383.787   2
   9  -2   0 1566.95 368.203   2
   9  -2   0 2163.50 503.591  11
   9   2   0 2071.55 529.440  11
   9   2   0 1910.47 429.594   9
   9  -2   1 5734.31 834.451  11
   9   2   1 7348.87 1007.81  11
   9   2   1 6158.03 853.279   3
  -9  -2   1 5795.48 938.236  19
   9  -2   1 5301.98 795.741   3
  -9   2   1 6978.12 941.256  19
   9   2   1 6697.84 828.720   2
   9  -2   1 6164.39 747.353   2
  -9   2   2 240.274 166.235  19
   9   2   2-368.323 287.302   3
   9  -2   2-490.229 291.104   3
  -9  -2   2 48.0835 341.170  19
   9  -2   2-1.36718 191.841  11
   9   2   2-59.9742 205.000  11
   9   2   2 15.6003 179.467   2
   9  -2   2-329.319 239.192   2
   9  -2   3 10955.3 683.968  16
  -9   2   3 7915.28 1317.87  19
   9  -2   3 12582.5 729.116   7
   9   2   3 11556.3 682.743   7
   9   2   3 10824.2 748.375   4
   9  -2   3 11570.9 745.549   4
   9   2   3 12716.2 718.802   6
   9  -2   3 12206.9 706.250   6
   9   2   3 10869.4 759.084   5
   9  -2   3 11535.4 821.229   5
  -9  -2   3 10842.5 1683.76  19
   9   2   3 9848.90 1378.12   3
   9  -2   3 12313.7 1507.05   3
   9  -2   4 2112.15 313.821  16
   9   2   4 2443.38 365.733   4
   9  -2   4 3026.35 391.155   4
   9   2   4 3152.57 365.669   6
   9  -2   4 3264.80 369.784   6
  -9   2   5 3010.07 251.592  14
   9   2   5 3724.65 353.948   4
   9  -2   5 4344.34 373.237   4
   9   2   5 4069.91 331.378   6
   9  -2   5 4352.50 337.137   6
   9  -3  -5 267.959 193.599   5
   9   3  -5 260.321 180.292   5
   9  -3  -4 3076.34 364.049  13
   9  -3  -3 1080.84 260.109  15
   9   3  -3-201.441 321.652   2
   9  -3  -3 768.424 393.530   2
   9   3  -3 951.274 208.274  13
   9  -3  -3 783.553 215.116  13
  -9   3  -3-144.131 228.217  18
   9  -3  -2 10302.8 707.238  15
   9   3  -2 13278.1 712.799  13
   9  -3  -2 11268.2 710.600  13
   9   3  -2 16762.2 1680.50   2
   9  -3  -2 14317.7 1495.53   2
   9  -3  -2 11890.9 1335.38  10
  -9  -3  -2 11287.0 1177.55  10
   9   3  -2 16446.9 1546.57   9
   9   3  -1 4445.43 717.541   2
   9  -3  -1 4005.48 662.767   2
   9  -3  -1 3250.72 661.530  11
   9   3  -1 4489.84 750.563  11
   9   3  -1 4207.65 716.018   9
   9  -3   0 3688.32 661.115  11
   9   3   0 4219.68 770.600  11
   9   3   0 3535.51 614.526   2
   9  -3   0 3189.94 537.105   2
  -9  -3   0 3370.19 653.945  19
   9   3   0 3779.62 607.158   9
   9  -3   1 4283.88 724.219  11
   9   3   1 4382.69 796.193  11
   9   3   1 3440.92 679.161   3
   9  -3   1 2770.16 614.417   3
  -9  -3   1 4018.30 803.855  19
  -9   3   1 4139.61 751.394  19
   9   3   1 4399.03 676.825   2
   9  -3   1 4654.31 660.081   2
   9  -3   2 10442.8 615.787  16
  -9   3   2 14637.7 1501.38  19
   9   3   2 9665.03 1098.75   2
   9  -3   2 10780.7 1144.90   2
   9  -3   2 10456.8 1325.71  11
   9   3   2 9850.94 1263.38  11
  -9  -3   2 14444.6 1753.11  19
   9   3   2 14427.3 1588.87   3
   9  -3   2 12569.1 1442.75   3
   9  -3   3 789.118 206.890  16
   9   3   3 377.391 400.642   3
   9  -3   3 1369.80 535.579   3
   9  -3   3 559.221 160.769  15
   9  -3   3 711.225 222.513   5
   9   3   3 1109.97 236.598   6
   9  -3   3 978.027 219.452   6
   9   3   3 677.248 212.847   4
   9  -3   3 995.291 253.516   4
  -9  -3   3 1136.42 559.893  19
   9   3   3 619.335 212.529   5
   9  -3   4 2838.93 351.897  16
   9   3   4 3062.67 414.469   4
   9  -3   4 3326.15 410.309   4
   9   3   4 3816.09 398.771   6
   9  -3   4 3530.54 375.222   6
  -9   3   5 1272.30 159.620  14
   9   3   5 1555.79 226.688   4
   9  -3   5 1579.28 217.077   4
   9   3   5 1820.80 216.563   6
   9  -3   5 1670.49 198.866   6
  -9   3   5-38.5130 92.7542   6
  -9  -3   5 52.8662 127.304   6
   9  -3   5 899.217 141.270  16
   9  -4  -5 1754.40 168.879  13
   9   4  -5 1214.72 229.153   5
   9  -4  -4 1582.09 258.315  13
   9  -4  -3 701.080 217.857  15
   9   4  -3 358.448 321.582   2
   9  -4  -3 1060.93 456.095   2
   9  -4  -3 966.450 223.376  13
   9  -4  -3 1275.00 480.508  10
   9  -4  -2 3112.68 412.236  15
   9   4  -2 3338.78 739.395   2
   9  -4  -2 2724.63 684.251   2
   9  -4  -2 2746.32 367.108  13
   9  -4  -2 854.884 451.773  11
   9   4  -2 2567.52 780.270  11
   9  -4  -2 2132.82 557.720  10
  -9  -4  -2 3261.61 676.044  10
   9   4  -2 3579.30 753.953   9
   9   4  -1 15041.7 1371.91   9
   9   4  -1 14734.3 1311.10   2
   9  -4  -1 12773.7 1149.21   2
   9  -4  -1 12993.1 1306.21  11
   9   4  -1 14887.5 1432.58  11
   9  -4   0 30145.1 1948.82  11
   9   4   0 30732.8 2043.04  11
   9   4   0 32109.8 1781.39   2
   9  -4   0 27371.7 1565.44   2
  -9  -4   0 24592.4 1840.95  19
   9   4   0 29797.5 1758.95   9
   9  -4   1 12199.7 1073.68   2
   9  -4   1 13165.4 1294.21  11
   9   4   1 12285.4 1244.16  11
   9  -4   1 12457.5 1241.15   3
  -9  -4   1 14356.1 1599.41  19
   9   4   1 12232.9 1098.85   2
   9  -4   2 2800.50 323.606  16
  -9  -4   2 2703.88 827.083  19
   9   4   2 3139.15 727.866   3
   9  -4   2 2949.83 705.527   3
   9  -4   2 2216.09 279.483   7
   9   4   2 2385.31 293.582   7
   9   4   2 2457.37 357.356   4
   9  -4   2 2198.58 320.360   4
   9   4   2 2751.58 339.545   6
   9  -4   2 2245.84 298.110   6
   9  -4   2 2512.19 324.134  15
   9  -4   2 1363.76 590.089  11
   9   4   2 1765.01 670.736  11
   9   4   2 2116.07 312.392   5
   9  -4   2 1850.66 294.256   5
  -9   4   2 2852.32 694.375  19
   9  -4   3 813.803 205.475  16
   9   4   3 607.259 417.680   3
   9  -4   3 825.555 189.145  15
   9   4   3 902.717 224.660   6
   9  -4   3 747.174 188.783   6
   9   4   3 537.323 224.039   4
   9  -4   3 656.131 231.232   4
   9   4   3 309.067 174.053   5
   9  -4   3 453.343 212.811   5
   9  -4   4 1492.09 253.232  16
   9  -4   4 1260.35 220.359  15
   9   4   4 1646.21 302.693   4
   9  -4   4 1734.22 290.614   4
   9   4   4 2055.99 301.027   6
   9  -4   4 1695.99 264.195   6
   9   4   5 1982.42 224.379   4
   9  -4   5 1744.05 204.980   4
  -9   4   5 2112.44 189.509  14
   9   4   5 2076.40 206.698   6
   9  -4   5 2364.89 210.314   6
  -9   4   5 212.342 96.8859   6
  -9  -4   5 389.857 138.934   6
   9  -4   5 1893.78 201.205  16
   9  -5  -5 2745.29 193.837  13
   9  -5  -4-82.1724 101.418   5
   9  -5  -4 40.1664 92.2976  13
   9  -5  -3 4157.17 491.953  15
   9  -5  -3 3772.83 421.682  13
   9  -5  -2 7045.92 601.613  15
   9  -5  -2 7619.40 602.736  13
   9   5  -2 7827.25 1191.54   2
   9  -5  -2 6510.50 980.244   2
   9   5  -2 4624.79 1181.70  11
  -9  -5  -2 8800.16 1231.73  10
   9   5  -2 8703.95 1181.71   9
   9   5  -1 3946.94 705.759   2
   9  -5  -1 3813.66 653.833   2
   9   5  -1 4595.29 839.932  11
   9  -5  -1 2741.01 617.349  11
   9   5  -1 4826.86 803.160   9
   9   5   0 464.033 248.964   9
  -9  -5   0 616.913 224.142  19
   9   5   0-276.400 208.323   2
   9  -5   0 356.719 191.245   2
   9  -5   0 122.481 213.058  11
   9   5   0 353.945 315.410  11
   9  -5   1 3526.67 604.731   2
   9   5   1 3528.09 596.338   2
   9  -5   1 4272.26 769.989  11
   9   5   1 2930.01 657.748  11
  -9  -5   1 4400.98 951.733  19
   9  -5   2 8238.20 562.515  16
   9  -5   2 7834.60 569.767  15
   9   5   2 5783.25 446.718   7
   9   5   2 5015.43 463.725   6
  -9  -5   2 8535.69 1453.31  19
   9   5   2 6068.72 1017.59   3
   9  -5   2 7552.74 1061.71   3
  -9   5   2 6564.41 1053.16  19
  -9   5   2 7027.63 984.118   8
   9  -5   3 4195.69 430.233  16
   9  -5   3 4084.39 420.340  15
   9   5   3 3773.18 450.698   4
   9  -5   3 3601.02 423.142   4
   9   5   3 3972.84 414.630   6
   9  -5   3 3841.16 385.008   6
   9  -5   4 62.3753 86.0630  15
   9  -5   4 196.056 127.255  16
   9   5   4 214.541 124.789   4
   9   5   4 209.831 117.286   6
   9  -5   4 305.284 134.606   4
   9  -5   4 199.324 93.1738   6
   9  -5   5 3290.09 244.740  16
  -9   5   5 3349.29 216.251  14
   9  -6  -4 312.537 134.587  13
   9  -6  -3 4138.51 460.714  15
   9  -6  -3 4038.71 436.355  13
   9  -6  -2 5766.47 538.774  15
   9   6  -2 8175.53 1148.17   9
   9  -6  -2 6284.15 554.406  13
  -9  -6  -2 6085.34 1059.06  10
   9   6  -1 854.127 330.745   9
   9  -6  -1 563.131 171.634  15
   9  -6  -1 509.067 164.469  13
   9   6   0 328.883 190.473   9
   9  -6   0 295.643 112.106  15
   9  -6   1 483.583 143.754  16
   9  -6   1 458.437 148.140  15
   9   6   1 678.162 161.962  17
   9  -6   2 7389.51 542.129  16
  -9   6   2 3896.50 735.174   8
   9  -6   2 6609.37 536.811  15
  -9  -6   2 6962.24 1381.32  19
  -9   6   2 3618.78 766.567  19
   9   6   2 5029.74 477.497  17
   9  -6   3 4384.67 428.257  16
   9  -6   3 4150.40 428.474  15
   9  -6   4 326.003 143.297  16
   9  -6   4 207.833 112.855  15
   9  -6   5 2064.48 177.734  16
   9  -7  -4 534.736 143.397  13
   9  -7  -3 328.384 139.493  15
   9  -7  -3 222.042 132.750  13
   9  -7  -2 494.644 177.131  15
   9  -7  -2 274.501 133.493  13
   9  -7  -1 2934.50 373.978  13
  -9  -7  -1 4265.56 822.346  10
   9  -7  -1 3353.71 394.314  15
   9   7  -1 5080.43 880.352   9
   9  -7   0 3286.52 380.733  15
   9   7   0 3746.19 727.608   9
   9   7   0 3296.74 350.461  17
   9  -7   1 3425.26 367.267  16
   9  -7   1 3983.71 421.910  15
   9   7   1 3909.44 388.414  17
   9  -7   2 502.249 166.221  16
   9  -7   2 549.915 199.543  15
   9   7   2 249.168 146.642  17
   9  -7   3 266.638 123.064  16
   9  -7   3 516.974 172.335  15
   9  -7   4 683.183 172.033  16
   9  -7   4 639.755 163.330  15
   9  -8  -4 1937.82 224.846  13
   9  -8  -3 317.759 146.457  13
   9  -8  -2 5153.27 490.651  15
   9  -8  -2 6006.30 549.602  13
   9  -8  -1 6533.65 554.167  13
  -9  -8  -1 8065.24 1170.59  10
   9  -8  -1 7432.22 586.123  15
   9   8  -1 8193.30 1136.63   9
   9   8   0 1884.80 539.061   9
   9  -8   0 1849.38 307.857  15
   9   8   0 1781.71 269.282  17
   9  -8   1 7398.21 553.675  16
   9  -8   1 9633.47 674.181  15
  -9  -8   1 6810.81 1302.13  19
   9   8   1 8561.56 581.351  17
   9  -8   2 6675.70 538.106  16
   9  -8   2 6720.78 554.115  15
   9   8   2 5539.12 495.783  17
   9  -8   3 303.183 131.100  16
   9  -8   3 439.822 151.575  15
   9   8   3 385.746 166.458  17
   9  -8   4 2208.67 253.223  16
   9  -8   4 1953.74 242.763  15
   9  -9  -4 31.0099 57.4868  13
   9  -9  -3 197.209 133.900  13
   9   9  -3 327.054 126.026  17
   9  -9  -2 2386.24 317.094  15
   9  -9  -2 2770.09 370.367  13
   9  -9  -1 1368.34 260.116  15
   9  -9  -1 1056.19 226.947  13
   9   9  -1 1468.54 254.797  17
   9  -9   0 95.0360 143.807  15
   9   9   0 185.581 114.193  17
   9  -9   1 1744.30 297.827  15
   9   9   1 1552.75 254.219  12
   9   9   1 1389.34 255.380  17
   9  -9   2 3360.18 371.129  16
   9  -9   2 3156.57 388.238  15
   9   9   2 2415.97 301.071  12
   9   9   2 2692.69 341.948  17
   9  -9   3 268.420 142.852  16
   9  -9   3 142.724 123.143  15
   9  -9   4-84.2646 89.7041  15
   9  -9   4-17.0082 66.0800  16
   9 -10  -4-47.6319 52.1946  13
   9 -10  -3 1122.17 209.495  13
   9  10  -3 1044.09 165.046  17
   9 -10  -2 3642.42 405.147  13
   9  10  -2 3780.28 356.216  17
   9 -10  -1 2062.26 313.744  15
   9  10  -1 2458.11 314.902  17
   9 -10   0 58.6647 114.576  15
   9  10   0 33.5392 114.812  17
   9 -10   1 2573.93 359.613  15
   9  10   1 2353.49 300.618  12
   9  10   1 2596.49 341.266  17
   9 -10   2 2601.89 301.927  16
   9 -10   2 3706.97 404.392  15
   9  10   2 2710.44 302.722  12
   9  10   2 3355.56 368.298  17
   9 -10   3 878.896 165.344  16
   9 -10   3 787.990 174.051  15
   9 -10   4-54.6518 51.7565  15
   9 -11  -3 576.433 133.353  13
   9  11  -3 360.536 86.6769  17
   9 -11  -2 4084.16 388.275  13
   9  11  -2 4726.29 370.995  17
   9  11  -1 3340.91 347.010  17
   9 -11   0 358.892 137.157  15
   9  11   0 551.605 175.201  17
   9 -11   1 3049.91 372.737  15
   9  11   1 2894.33 313.030  12
   9  11   1 2714.37 334.781  17
   9 -11   2 4686.46 419.985  15
   9  11   2 3450.48 316.834  12
   9  11   2 4173.10 380.774  17
   9 -11   3 61.3793 52.9654  16
   9 -11   3 558.182 140.516  15
   9 -12  -3 349.017 70.1559  13
   9 -12  -2 389.301 113.895  13
  -9 -12  -2 295.112 123.420  13
   9  12  -2 509.466 112.109  17
   9  12  -1 1897.31 248.836  17
   9 -12   0 2918.41 320.789  15
   9  12   0 3680.86 338.876  12
   9  12   0 3307.31 347.260  17
   9 -12   1 1837.85 261.948  15
   9  12   1 1779.17 230.061  12
   9  12   1 1751.02 260.490  17
   9 -12   2 732.200 162.025  15
   9  12   2 536.982 118.930  12
   9  12   2 526.370 136.872  17
   9 -12   3 186.335 70.7420  15
  -9 -13  -2-12.6539 64.2264  13
   9  13  -1 143.729 85.5726  17
   9  13   0 83.2135 81.2230  12
   9  13   0 8.10299 86.6370  17
   9 -13   1 251.410 92.8358  15
   9  13   1 68.0936 65.4430  12
   9  13   1 113.326 85.3674  17
  -9 -14  -1 513.447 129.761  13
   9  14  -1 446.703 84.3071  12
   9  14   0 1730.66 171.108  12
   9  14   0 1891.93 195.586  17
   9  14   1 474.744 105.292  17
  10   0  -5 1863.98 274.211   5
  10   0  -4 15659.3 766.959  13
  10   0  -3 1144.62 287.529  15
  10   0  -3 1422.05 532.157   2
  10   0  -3 1401.44 271.615  13
  10   0  -2 511.099 184.365  15
  10   0  -2 947.912 396.579   2
  10   0  -2 612.603 163.203  13
  10   0  -2 241.088 325.587  11
  10   0  -1 9965.51 1040.08   2
  10   0  -1 10975.5 1162.45  11
 -10   0  -1 11229.1 1182.48  19
  10   0   0 37205.3 2121.17  11
  10   0   0 34217.9 1797.75   2
 -10   0   0 37821.0 2214.77  19
  10   0   1 9576.21 1192.48  11
  10   0   1 8129.02 1015.46   3
 -10   0   1 11117.0 1286.13  19
  10   0   1 9729.68 1009.41   2
  10   0   2 383.199 157.713   5
  10   0   2 335.926 131.378  16
  10   0   2 520.051 348.783   3
  10   0   2 732.049 184.978   7
  10   0   2 648.875 154.720   6
  10   0   2 266.201 111.579   4
  10   0   2 516.441 293.535  11
  10   0   2 398.044 299.219   2
 -10   0   2 560.323 397.170  19
  10   0   3 1104.43 252.476  16
  10   0   3 647.612 369.656   3
  10   0   3 1205.15 253.783   7
  10   0   3 1157.92 224.544   6
  10   0   3 807.289 212.486   4
 -10   0   3 843.230 477.759  19
  10   0   3 1373.65 309.380   5
  10   0   4 15051.6 842.714   4
  10   0   4 17212.1 804.125   6
  10   0   5 1736.59 234.675   4
  10   0   5 2077.27 226.957   6
  10  -1  -5 2547.25 304.087   5
  10   1  -5 2058.93 296.227   5
  10   1  -4 19589.5 843.844  13
  10  -1  -4 18535.9 845.720  13
  10   1  -3 1108.99 283.757  15
  10  -1  -3 1309.34 285.760  15
  10   1  -3 1219.00 484.558   2
  10  -1  -3 2371.24 669.493   2
  10   1  -3 1628.03 286.161  13
  10  -1  -3 1523.03 280.429  13
  10   1  -2 980.715 241.014  15
  10  -1  -2 841.598 224.740  15
  10   1  -2 1082.54 390.786   2
  10  -1  -2 1676.88 515.019   2
  10  -1  -2 1272.18 251.852  13
  10   1  -2 1259.88 232.303  13
  10  -1  -2 1053.80 522.181  11
  10   1  -2 1178.53 473.657  11
 -10   1  -1 19234.8 1580.73  19
  10   1  -1 17740.9 1405.34   2
  10  -1  -1 17273.4 1378.01   2
  10  -1  -1 15933.9 1423.15  11
  10   1  -1 18105.8 1518.97  11
 -10  -1  -1 16397.6 1403.70  19
 -10   1   0 105.875 204.215  19
  10   1   0-36.3488 192.924   2
  10  -1   0 83.0105 201.759   2
  10  -1   0-28.6859 178.988  11
  10   1   0-677.375 350.776  11
 -10  -1   0-56.0304 193.290  19
  10  -1   1 15484.6 1247.30   2
  10  -1   1 16635.5 1546.06  11
  10   1   1 19030.1 1703.95  11
  10   1   1 13523.6 1311.79   3
  10  -1   1 15168.7 1366.85   3
 -10  -1   1 15875.6 1596.12  19
 -10   1   1 16468.3 1541.83  19
  10   1   1 16381.0 1359.87   2
  10  -1   2 1224.06 264.031   5
  10   1   2 1109.07 258.895   5
  10  -1   2 1004.11 209.027  16
 -10   1   2 1367.70 518.737  19
  10  -1   2 939.402 390.789   3
  10   1   2 1168.27 228.633   7
  10  -1   2 902.998 195.568   7
 -10  -1   2 1223.52 524.265  19
  10  -1   2 1494.48 237.965   6
  10   1   2 1155.02 223.251   6
  10   1   2 1031.77 221.449   4
  10  -1   2 1065.56 237.283   4
  10  -1   2 988.519 434.103  11
  10   1   2 1567.19 573.497  11
  10  -1   2 1199.38 410.521   2
  10   1   2 752.557 416.740   2
  10   1   2 1216.95 415.165   3
 -10   1   3 7.88221 323.433  19
  10  -1   3 1037.19 235.222  16
  10  -1   3 1020.23 265.849   5
  10   1   3 1700.96 527.849   3
  10  -1   3 1967.60 651.388   3
  10  -1   3 1060.65 234.755   7
  10   1   3 1106.83 227.282   7
  10   1   3 1723.20 275.584   6
  10  -1   3 1391.59 251.696   6
  10   1   3 1019.22 251.671   4
  10  -1   3 983.809 260.781   4
 -10  -1   3 740.063 475.977  19
  10   1   3 1226.87 287.884   5
  10   1   4 19876.5 979.854   4
  10  -1   4 19476.5 958.354   4
  10   1   4 22103.3 928.278   6
  10  -1   4 21985.7 909.540   6
  10   1   5 2015.04 245.516   4
  10  -1   5 2235.77 258.105   4
  10   1   5 2267.02 237.876   6
  10  -1   5 2537.50 242.097   6
  10  -2  -5 562.123 179.917   5
  10   2  -5 628.517 177.335   5
  10  -2  -4 1723.31 268.197  13
  10  -2  -3 12984.7 843.242  15
  10   2  -3 15641.4 829.679  13
  10  -2  -3 14784.3 821.774  13
  10   2  -2 1925.68 335.171  15
  10  -2  -2 2073.38 333.847  15
  10   2  -2 2383.35 629.177   2
  10  -2  -2 2036.97 605.130   2
  10   2  -2 2554.66 330.950  13
  10  -2  -2 2264.18 334.826  13
  10  -2  -2 2397.68 700.364  11
  10   2  -2 2280.57 650.719  11
  10   2  -1 3461.11 652.674   2
  10  -2  -1 3080.75 613.502   2
  10  -2  -1 2687.52 616.324  11
  10   2  -1 3506.72 687.451  11
  10   2  -1 3584.34 694.735   9
  10  -2   0 30663.8 2155.00  11
  10   2   0 34266.3 2246.55  11
  10   2   0 35690.7 1966.27   2
  10  -2   0 33518.9 1824.52   2
 -10  -2   0 35770.8 2196.16  19
  10   2   0 35811.9 1940.53   9
  10   2   1 2415.40 587.186   3
  10   2   1 3018.75 596.429   2
  10  -2   1 2576.92 609.194  11
  10   2   1 3495.77 777.064  11
  10  -2   1 2610.75 621.233   3
 -10   2   1 2881.42 673.994  19
 -10  -2   1 2241.86 618.366  19
  10  -2   1 2624.56 518.019   2
  10  -2   2 1929.12 292.416  16
  10   2   2 1798.21 595.274   3
  10  -2   2 2730.83 666.646   3
  10  -2   2 2138.41 291.271   7
  10   2   2 2228.70 298.932   7
  10   2   2 2115.52 321.129   4
  10  -2   2 2126.20 318.354   4
  10   2   2 2536.15 312.293   6
  10  -2   2 2330.45 305.501   6
  10  -2   2 2297.58 676.401  11
  10   2   2 1638.70 527.812  11
  10  -2   2 2231.57 562.827   2
  10   2   2 1946.60 538.421   2
  10   2   2 2224.59 334.626   5
  10  -2   2 2172.97 335.954   5
 -10  -2   2 3064.22 832.972  19
 -10   2   2 3001.82 743.732  19
  10  -2   3 13148.6 756.441  16
  10  -2   3 13083.3 746.579   7
  10   2   3 13889.5 766.954   7
  10   2   3 14619.6 874.783   4
  10  -2   3 14135.7 854.831   4
  10   2   3 15845.6 837.516   6
  10  -2   3 16595.7 818.413   6
  10   2   3 14106.2 875.632   5
  10  -2   3 13352.3 871.255   5
  10  -2   4 1413.53 250.754  16
  10   2   4 1732.32 309.273   4
  10  -2   4 1793.53 315.112   4
  10   2   4 2137.88 310.745   6
  10  -2   4 2025.11 305.010   6
  10   2   5 1048.95 177.815   4
  10  -2   5 1094.56 178.638   4
  10   2   5 1049.75 159.145   6
  10  -2   5 1035.20 155.251   6
 -10   2   5-242.766 129.756   6
 -10  -2   5-239.173 129.112   6
  10  -3  -5 468.245 145.631   5
  10   3  -5 864.646 168.500   5
  10  -3  -5 645.670 102.086  13
  10  -3  -4 98.5274 97.6868  13
  10  -3  -3 13758.2 788.746  13
  10  -3  -3 12584.0 845.057  15
  10  -3  -2-158.973 177.090   5
  10   3  -2 34.6384 166.491   5
  10   3  -2 509.933 186.800  15
  10  -3  -2 476.718 170.931  15
  10   3  -2 909.096 399.284   2
  10  -3  -2 365.712 325.557   2
  10   3  -2 209.455 107.911  13
  10  -3  -2 505.427 176.348  13
  10   3  -2 790.261 434.914   9
  10  -3  -2 509.703 343.897  11
  10   3  -2 44.5908 417.726  11
  10   3  -1 12832.5 1305.18   2
  10  -3  -1 11947.9 1218.17   2
  10  -3  -1 11895.8 1282.04  11
  10   3  -1 13167.3 1387.07  11
  10   3  -1 12846.0 1320.04   9
  10   3   0 15648.6 1326.61   9
  10  -3   0 14257.3 1394.37  11
  10   3   0 16667.8 1624.01  11
  10   3   0 16618.2 1393.23   2
  10  -3   0 13607.5 1178.18   2
 -10  -3   0 13057.8 1407.96  19
  10  -3   1 10523.8 1046.11   2
  10  -3   1 11980.7 1300.45  11
  10   3   1 13179.2 1399.68  11
 -10  -3   1 12781.7 1549.76  19
 -10   3   1 12588.6 1386.17  19
  10   3   1 12304.0 1207.51   2
  10   3   2 201.599 137.494   5
  10  -3   2 509.697 165.626   5
  10  -3   2 245.971 109.904  16
  10   3   2 296.273 231.833   3
  10  -3   2 43.0067 330.892   3
  10  -3   2 149.953 90.0311  15
  10  -3   2 393.930 137.793   7
  10   3   2 474.522 164.009   7
  10   3   2 218.052 97.5128   4
  10  -3   2 314.213 161.632   4
  10   3   2 537.422 163.310   6
  10  -3   2 329.331 136.302   6
  10  -3   2 846.244 379.687  11
  10   3   2-67.0089 419.471  11
  10  -3   2 741.842 329.205   2
  10   3   2-55.4492 231.478   2
 -10  -3   2-363.630 356.349  19
 -10   3   2 450.145 336.131  19
  10  -3   3 12542.9 744.698  16
  10  -3   3 9870.41 624.746  15
  10   3   3 13732.7 856.199   4
  10  -3   3 13853.0 835.541   4
  10   3   3 15207.5 821.171   6
  10  -3   3 15536.2 799.829   6
  10   3   3 10916.9 788.880   5
  10  -3   3 11513.1 822.950   5
  10  -3   4 21.3741 101.275  16
  10   3   4 41.2823 101.149   6
  10   3   4-9.43886 111.418   4
  10  -3   4 95.2146 124.699   6
  10  -3   4 312.837 167.962   4
  10   3   5 998.719 159.761   4
  10  -3   5 971.987 158.183   4
  10   3   5 819.524 135.407   6
  10  -3   5 1185.86 154.210   6
 -10   3   5-158.672 76.9133   6
 -10  -3   5-84.5192 96.8523   6
  10  -4  -5 5426.18 258.777  13
  10   4  -5 6335.51 363.732   5
  10  -4  -4 70.9670 137.401   5
  10   4  -4-432.270 236.429   5
  10  -4  -3 284.935 166.448  15
  10  -4  -3 248.130 146.205  13
  10  -4  -2 2917.39 396.423  15
  10  -4  -2-111.730 149.793   5
  10   4  -2 8.89335 161.959   5
  10   4  -2 2965.80 705.670   2
  10  -4  -2 2819.81 674.883   2
  10  -4  -2 2990.23 381.063  13
  10   4  -2 4022.37 872.154  11
  10  -4  -2 623.290 435.880  11
 -10  -4  -2 2473.48 595.768  10
  10   4  -2 4183.77 835.055   9
  10   4  -1 1147.68 427.553   9
  10  -4  -1 571.089 165.814  15
  10   4  -1 381.414 213.405   2
  10  -4  -1 627.534 310.813   2
  10  -4  -1 614.603 304.056  11
  10   4  -1 700.145 371.111  11
  10  -4   0 11240.4 1321.85  11
  10   4   0 11222.0 1336.83  11
  10   4   0 10818.4 1118.92   2
  10  -4   0 10908.7 1076.07   2
 -10  -4   0 10194.5 1296.49  19
  10   4   0 11617.1 1188.34   9
  10   4   1 561.517 278.580   2
  10  -4   1 654.430 293.454   2
  10  -4   1 402.982 295.497  11
  10   4   1 802.673 327.514  11
 -10  -4   1 306.373 245.310  19
 -10   4   1 1130.10 450.550  19
  10  -4   2 2690.30 325.625  16
  10   4   2 2053.94 595.199   3
  10  -4   2 2312.56 619.186   3
  10  -4   2 2251.12 311.745  15
  10  -4   2 2604.19 316.210   7
  10   4   2 2665.24 317.993   7
  10   4   2 2730.20 363.217   4
  10  -4   2 2529.89 352.987   4
 -10   4   2 3109.09 749.782  19
  10   4   2 2232.65 315.000   6
  10  -4   2 2354.82 308.022   6
  10  -4   2 1471.29 502.789  11
  10   4   2 890.634 571.604  11
  10   4   2 2319.31 339.981   5
  10  -4   2 2081.69 318.989   5
 -10  -4   2 4016.62 999.787  19
  10  -4   3 96.5622 126.589  16
  10  -4   3 58.8707 80.4870  15
  10   4   3 8.50540 138.462   4
  10   4   3 168.619 97.0244   6
  10  -4   3 128.480 110.097   6
  10  -4   3 163.581 122.836   4
  10   4   3-11.2536 133.399   5
  10  -4   3 180.735 155.695   5
  10  -4   4 839.377 196.212  16
  10   4   4 730.061 194.699   4
  10  -4   4 839.537 204.257   4
  10   4   4 1068.84 208.261   6
  10  -4   4 839.864 181.630   6
  10  -4   5 4463.99 261.871  16
  10   4   5 5289.53 304.680   4
  10  -4   5 4748.94 283.738   4
  10   4   5 5867.32 297.623   6
  10  -4   5 5976.22 283.472   6
  10  -5  -4-74.9256 92.8996   5
  10   5  -4-187.972 156.775   5
  10  -5  -3 1671.34 307.016  15
  10  -5  -3-152.618 178.028   5
  10   5  -3 109.612 175.485   5
  10  -5  -3 1398.67 262.992  13
  10  -5  -2 2324.89 358.851  15
  10   5  -2-420.333 259.108   5
  10   5  -2 3868.90 790.981   2
  10  -5  -2 2641.34 360.148  13
  10   5  -2 1006.13 559.429  11
 -10  -5  -2 1750.62 545.715  10
  10   5  -2 4251.76 854.922   9
  10  -5  -1 4314.92 438.482  15
  10  -5  -1 4040.49 421.032  13
  10   5  -1 6946.13 1080.85  11
  10   5  -1 3644.24 755.145   2
  10  -5  -1 4731.89 776.737   2
  10   5  -1 6157.45 960.398   9
  10  -5   0 4363.65 423.056  15
  10  -5   0 6162.44 980.991  11
  10   5   0 5698.05 946.899  11
  10   5   0 4819.50 743.631   2
  10  -5   0 5866.36 809.734   2
 -10  -5   0 4828.69 942.110  19
  10   5   0 6446.51 923.074   9
  10  -5   1 4793.58 421.810  16
  10   5   1 3547.59 665.637   2
  10  -5   1 3166.49 648.839   2
  10  -5   1 4332.40 425.573  15
  10  -5   1 4734.54 880.487  11
  10   5   1 3991.12 781.357  11
 -10  -5   1 5154.08 1046.01  19
  10   5   1 3837.34 375.318  17
  10  -5   2 2832.37 341.739  16
  10   5   2 1241.10 241.723   5
  10  -5   2 1279.62 481.365   3
  10  -5   2 2604.92 341.667  15
  10   5   2 2254.66 296.006   7
 -10   5   2 2603.62 607.483   8
  10   5   2 1403.25 262.321   6
  10   5   2 1655.89 284.214   4
  10  -5   2 1866.05 278.806   4
 -10  -5   2 1500.48 653.340  19
 -10   5   2 1350.70 510.811  19
  10  -5   2 1627.32 291.178   5
  10  -5   3 1357.27 254.547  16
  10  -5   3 1430.86 252.730  15
  10  -5   3 1577.49 280.171   4
  10  -5   3 1593.64 254.753   6
  10   5   3 1298.20 267.715   4
  10   5   3 1034.70 232.469   6
  10  -5   4 746.421 186.784  16
  10  -5   4 918.679 179.312  15
  10   5   4 339.307 138.673   4
  10  -5   4 737.014 168.235   4
  10   5   4 673.037 159.720   6
  10  -5   4 612.565 141.678   6
  10   6  -4 263.053 95.9503   7
  10  -6  -4 293.449 120.351  13
  10  -6  -3 307.937 145.507  15
  10  -6  -3 267.788 142.568  13
  10  -6  -2 4521.72 478.880  15
  10  -6  -2 4723.54 473.274  13
 -10  -6  -2 3991.98 965.905  10
  10  -6  -1 3565.16 403.434  15
  10  -6  -1 2907.10 357.910  13
  10   6  -1 4127.74 824.144   9
  10  -6   0 11755.8 705.846  15
  10   6   0 13668.2 1376.72   9
  10   6   0 13329.2 691.175  17
  10  -6   1 3679.00 384.436  16
  10  -6   1 3614.16 399.915  15
 -10  -6   1 4529.86 1020.12  19
  10   6   1 3003.27 338.738  17
  10  -6   2 5018.31 463.784  16
  10  -6   2 4712.22 463.234  15
  10   6   2 3743.10 408.109  17
 -10   6   2 3313.36 746.802  19
  10  -6   3 323.680 143.234  16
  10  -6   3 311.779 125.149  15
  10  -6   4 198.660 105.186  16
  10  -6   4 168.184 89.2840  15
  10  -7  -4 1221.61 187.377  13
  10  -7  -3 96.3392 77.4441  15
  10  -7  -3 236.418 134.374  13
  10  -7  -2 549.580 192.701  15
  10  -7  -2 588.694 199.324  13
  10  -7  -1 13838.8 790.442  15
  10  -7  -1 11278.1 709.073  13
 -10  -7  -1 15227.7 1598.64  10
  10   7  -1 14163.4 1539.41   9
  10   7   0 4129.78 786.474   9
  10  -7   0 4826.07 472.821  15
  10   7   0 5349.14 453.558  17
  10  -7   1 14816.5 816.095  15
  10   7   1 13791.7 735.893  17
  10  -7   1 14635.2 766.017  16
  10  -7   2 572.533 187.900  16
  10  -7   2 676.935 194.565  15
  10   7   2 555.954 173.359  17
  10  -7   3 187.585 128.776  16
  10  -7   3 214.456 129.701  15
  10  -7   4 1291.90 208.074  16
  10  -7   4 1223.37 197.993  15
  10  -8  -4 4.56391 61.8776  13
  10   8  -4 29.2117 44.5457  17
  10  -8  -3 42.6079 71.9241  15
  10  -8  -3 309.937 119.547  13
  10  -8  -2 2411.68 338.920  15
  10  -8  -2 2765.18 358.937  13
  10  -8  -1 1156.67 252.279  15
  10  -8  -1 1054.74 217.700  13
  10  -8   0 1337.78 272.363  15
  10   8   0 1167.84 223.320  17
  10  -8   1 1180.52 252.894  15
  10  -8   1 1027.95 213.905  16
  10   8   1 992.848 213.336  17
  10  -8   2 2659.14 344.380  16
  10  -8   2 2848.40 373.962  15
  10   8   2 2691.30 350.926  17
  10  -8   3 370.510 148.934  16
  10  -8   3 548.799 181.249  15
  10  -8   4 98.1687 92.3388  16
  10  -8   4 76.0619 80.8913  15
  10  -9  -4 1422.14 155.340  13
  10  -9  -3 822.463 183.425  13
  10   9  -3 844.015 161.493  17
  10  -9  -2 2849.12 343.532  15
  10  -9  -2 3645.74 395.562  13
  10   9  -2 4239.20 390.497  17
  10  -9  -1 2088.89 326.042  15
  10   9  -1 2990.98 347.664  17
  10  -9   0 4841.61 507.928  15
  10   9   0 5294.56 463.882  17
  10   9   1 2529.60 333.913  17
  10   9   1 2297.64 294.665  12
  10  -9   1 2735.23 386.155  15
  10  -9   2 3602.98 375.388  16
  10  -9   2 3716.35 417.654  15
  10   9   2 3522.16 383.130  17
  10  -9   3 758.217 164.999  16
  10  -9   3 858.315 195.192  15
  10  -9   4 1360.16 166.705  16
  10  -9   4 1171.70 160.315  15
  10 -10  -3 1994.85 242.888  13
  10  10  -3 1942.80 210.437  17
  10 -10  -2 6708.59 500.050  13
  10  10  -2 7481.36 483.790  17
  10 -10  -1 2430.68 334.645  15
  10  10  -1 3193.21 354.147  17
  10 -10   0 2948.30 392.082  15
  10  10   0 3075.48 358.735  17
  10 -10   1 3139.87 393.053  15
  10  10   1 2690.99 315.172  12
  10  10   1 2742.71 336.956  17
  10 -10   2 5927.31 435.597  16
  10 -10   2 6874.02 529.230  15
  10  10   2 6205.11 473.621  17
  10 -10   3 2081.67 229.324  16
  10 -10   3 2207.46 262.134  15
  10 -11  -3 2176.65 207.599  13
  10  11  -3 1280.67 135.594  17
  10 -11  -2 1118.33 187.244  13
  10  11  -2 1160.98 184.082  17
  10  11  -1 1489.31 239.501  17
  10 -11  -1 870.135 197.211  15
  10 -11   0 309.244 138.082  15
  10  11   0 242.913 139.959  17
  10 -11   1 1249.49 248.515  15
  10  11   1 1221.68 199.861  12
  10  11   1 1301.74 238.888  17
  10 -11   2 1031.27 207.558  15
  10  11   2 898.757 178.635  17
  10 -11   3 2324.63 236.573  15
 -10 -12  -2 610.643 158.441  13
  10  12  -2 823.513 134.292  17
  10  12  -1 3565.44 319.195  17
  10 -12   0 1496.57 220.278  15
  10  12   0 1698.29 228.526  12
  10  12   0 1709.60 245.027  17
  10 -12   1 3127.03 326.045  15
  10  12   1 2760.45 262.741  12
  10  12   1 3097.81 320.458  17
  10 -12   2 932.241 165.796  15
  10  12   2 753.886 148.257  17
  10  13  -1 188.108 73.5062  12
  10  13  -1 172.605 80.9465  17
  10  13   0 627.864 119.452  12
  10  13   0 558.645 137.208  17
  10  13   1 90.7712 54.8960  12
  10  13   1 295.014 109.493  17
  11   0  -5 48.8954 80.5277   5
  11   0  -4 83.1510 99.2735  13
  11   0  -3 12.0470 161.973  15
  11   0  -3-24.7475 116.247  13
  11   0  -2-44.6732 154.259   5
  11   0  -2-90.6611 169.814  15
  11   0  -2-399.123 281.423   2
  11   0  -2-40.8151 132.688  13
  11   0  -2-521.708 315.011  11
  11   0  -1 98.9656 189.721   2
  11   0  -1-124.621 216.879  11
 -11   0  -1 22.3725 223.655  19
  11   0   0 14.9262 200.833   2
 -11   0   0-6.59116 139.062  19
 -11   0   1 434.367 353.775  19
  11   0   1 238.027 241.354   2
  11   0   1-114.115 213.406  11
  11   0   2 90.6131 112.492   5
  11   0   2-49.5702 127.911  16
  11   0   2-58.5726 247.387   3
  11   0   2 60.5177 71.4746   7
  11   0   2 99.7723 126.336   4
  11   0   2 84.4393 110.521   6
  11   0   2 179.842 246.707  11
  11   0   2 111.182 268.370   2
 -11   0   2 195.981 216.345  19
  11   0   3 37.1386 121.116  16
  11   0   3 106.939 121.500   7
  11   0   3-185.047 125.271   6
  11   0   3-119.833 137.108   4
  11   0   3 45.7168 141.996   5
  11   0   4-32.2215 149.233   4
  11   0   4-91.8346 105.559   6
  11   0   5 16.7675 64.2555   4
  11   0   5 18.8798 58.2337   6
 -11   0   5-55.0526 75.2445   6
  11  -1  -5 1933.72 228.887   5
  11   1  -5 2062.33 237.778   5
  11   1  -4 5235.87 422.291  13
  11  -1  -4 4971.18 419.425  13
  11   1  -3 14764.5 934.072  15
  11  -1  -3 14574.4 896.153  15
  11   1  -3 17343.7 879.899  13
  11  -1  -3 16803.0 866.964  13
  11   1  -2 2680.80 393.191  15
  11  -1  -2 2696.44 387.273  15
  11  -1  -2 1078.98 305.989   5
  11   1  -2 1279.28 324.540   5
  11   1  -2 2289.63 622.016   2
  11   1  -2 3272.51 387.062  13
  11  -1  -2 3806.38 426.017  13
  11  -1  -2 3484.33 748.446   2
  11  -1  -2 3706.27 785.235  11
  11   1  -2 2890.81 754.831  11
  11   1  -1 3152.43 650.559   2
  11  -1  -1 3394.66 657.772   2
  11  -1  -1 3151.02 700.343  11
  11   1  -1 2821.57 651.247  11
 -11  -1  -1 2949.07 644.205  19
 -11   1  -1 2913.57 681.464  19
  11   1   0 671.661 327.874   2
  11  -1   0 709.815 281.254   2
  11  -1   0 917.887 421.316  11
  11   1   0 710.308 371.480  11
 -11  -1   0 989.867 426.508  19
 -11   1   0 700.420 316.856  19
  11  -1   1 4462.15 838.855  11
  11   1   1 4425.04 887.395  11
 -11  -1   1 3425.92 874.205  19
 -11   1   1 3300.89 748.641  19
  11   1   1 3573.33 673.605   2
  11  -1   1 3010.68 587.993   2
  11   1   2 2560.96 358.197  16
  11  -1   2 2602.95 342.886  16
  11   1   2 3189.77 766.701   3
  11  -1   2 2293.21 641.456   3
  11  -1   2 2722.70 330.766   7
  11   1   2 3027.93 366.380   7
  11   1   2 2679.82 358.118   4
  11  -1   2 2607.20 348.324   4
 -11   1   2 2283.37 706.471  19
  11   1   2 2369.51 330.251   6
  11  -1   2 2620.06 321.996   6
  11  -1   2 2715.49 733.295  11
  11   1   2 2788.37 794.325  11
  11  -1   2 2767.86 659.585   2
  11   1   2 2572.16 701.886   2
  11   1   2 3257.40 431.031   5
  11  -1   2 2884.06 390.667   5
 -11  -1   2 2978.75 830.108  19
  11  -1   3 15734.5 822.498   7
  11   1   3 15476.7 840.665   7
  11   1   3 15128.2 855.931   4
  11  -1   3 14178.9 831.132   4
  11   1   3 16298.1 807.608   6
  11  -1   3 17060.6 827.803   6
  11   1   3 16024.2 976.488   5
  11  -1   3 15731.1 949.384   5
  11  -1   3 14059.1 803.385  16
  11  -1   4 4653.45 418.984  16
  11   1   4 4571.49 444.939   4
  11  -1   4 4872.67 456.994   4
  11   1   4 5754.45 447.395   6
  11  -1   4 5806.01 449.920   6
  11   1   5 1767.82 205.478   4
  11  -1   5 1775.14 206.646   4
  11   1   5 1654.20 198.674   6
  11  -1   5 1646.13 191.199   6
  11  -2  -5 272.579 90.1033   5
  11   2  -5 212.385 93.2742   5
  11  -2  -5 197.413 71.3784   7
  11  -2  -4 1055.16 308.409   5
  11   2  -4 662.079 301.383   5
  11  -2  -3 2448.99 384.424  15
  11   2  -3 2706.08 362.044  13
  11  -2  -3 2238.41 327.961  13
  11   2  -2 3500.56 462.224  15
  11  -2  -2 3406.52 430.852  15
  11   2  -2 1634.36 352.159   5
  11   2  -2 4382.85 444.338  13
  11  -2  -2 3915.45 432.347  13
  11   2  -2 4539.35 847.687   2
  11  -2  -2 3931.29 784.176   2
  11  -2  -2 4353.19 887.839  11
  11   2  -2 3751.21 813.144  11
  11   2  -1 1765.39 520.084   9
  11  -2  -1 818.655 216.768   5
  11   2  -1 1080.23 242.270   5
  11  -2  -1 1415.57 281.115  15
  11   2  -1 1258.17 236.502   7
  11   2  -1 1576.68 473.696   2
  11  -2  -1 1549.02 477.936   2
  11  -2  -1 1183.99 440.759  11
  11   2  -1 1773.04 545.129  11
  11   2   0 950.010 336.393   9
  11   2   0 507.469 316.313   2
  11  -2   0 139.289 190.215   2
  11  -2   0 472.324 325.003  11
  11   2   0-228.367 410.185  11
 -11  -2   0 712.751 393.183  19
 -11   2   0 224.803 282.373  19
 -11   2   1 2123.38 620.893  19
  11  -2   1 1349.69 227.817  16
  11  -2   1 1328.98 244.001   4
  11   2   1 1365.63 236.412   7
  11   2   1 1170.86 232.757   4
  11   2   1 518.339 174.888   6
  11   2   1 1960.63 531.162   2
  11  -2   1 2146.38 501.470   2
  11  -2   1 1744.39 535.141  11
  11   2   1 2660.06 784.883  11
  11  -2   1 1349.36 255.970   5
  11   2   1 1438.63 288.652   5
 -11  -2   1 791.936 442.173  19
  11   2   2 2829.11 368.755  16
  11  -2   2 3695.65 403.099  16
  11   2   2 2914.94 725.015   3
  11  -2   2 3559.80 777.163   3
  11  -2   2 3805.96 388.969   7
  11   2   2 3702.66 396.471   7
  11   2   2 3637.91 418.079   4
  11  -2   2 3617.23 413.617   4
  11   2   2 3610.77 371.360   6
  11  -2   2 3875.73 382.492   6
  11  -2   2 2775.29 770.027  11
  11   2   2 4015.29 945.319  11
 -11   2   2 3697.14 864.620  19
  11  -2   2 2742.14 685.273   2
  11   2   2 2327.06 684.793   2
  11   2   2 3936.98 458.723   5
  11  -2   2 3481.51 421.026   5
 -11  -2   2 3757.49 936.352  19
  11  -2   3 2312.27 327.311  16
  11  -2   3 2432.42 330.914   7
  11   2   3 2299.11 327.831   7
  11   2   3 2578.76 372.676   4
  11  -2   3 2516.72 361.877   4
  11   2   3 2727.87 336.919   6
  11  -2   3 2619.56 336.067   6
  11   2   3 2446.15 383.317   5
  11  -2   3 2630.67 402.147   5
  11  -2   4 1564.67 246.226  16
  11   2   4 1952.28 288.505   4
  11  -2   4 1948.13 298.196   4
  11   2   4 2291.38 282.586   6
  11  -2   4 1855.19 279.895   6
  11   2   5 264.173 85.1038   4
  11  -2   5 284.648 89.9610   4
  11   2   5 240.500 88.9486   6
  11  -2   5 470.472 99.2954   6
 -11   2   5-111.494 68.1373   6
 -11  -2   5 61.4810 67.4100   6
  11   3  -5 2885.57 212.818   7
  11  -3  -5 3429.02 247.406   5
  11  -3  -4 298.302 221.849   5
  11   3  -4 437.489 265.687   5
  11  -3  -3 5296.96 552.915  15
  11  -3  -3 731.476 345.060   5
  11   3  -3 1479.30 402.568   5
  11  -3  -3 5261.24 481.850  13
  11  -3  -2-43.5460 120.517   5
  11   3  -2 83.1252 158.569   5
  11   3  -2 391.517 197.674  15
  11  -3  -2 298.489 180.694  15
  11   3  -2-373.495 300.174   2
  11  -3  -2 157.942 319.576   2
  11  -3  -2 123.177 132.702  13
  11  -3  -2 119.365 156.719  11
  11   3  -2-43.3091 303.297  11
  11   3  -1 821.161 368.686   9
  11  -3  -1 719.690 179.882  16
  11  -3  -1 473.561 157.577   5
  11   3  -1 485.683 190.747   5
  11  -3  -1 753.923 198.728  15
  11  -3  -1 812.431 188.811   7
  11   3  -1 1032.69 219.141   7
  11   3  -1 1011.56 385.934   2
  11  -3  -1 1139.70 364.043   2
  11  -3  -1 1134.71 229.724  13
  11  -3  -1 1052.12 437.064  11
  11   3  -1 854.716 335.631  11
  11  -3   0 6211.74 1013.95  11
  11   3   0 6720.34 1106.56  11
  11   3   0 6628.68 922.141   2
  11  -3   0 6440.23 872.492   2
 -11  -3   0 5610.97 973.139  19
  11   3   0 5773.63 887.294   9
  11  -3   1 1041.85 207.127  16
  11  -3   1 873.115 211.401   5
  11   3   1 668.448 199.121   5
  11  -3   1 799.210 179.183  15
  11  -3   1 767.731 166.641   7
  11   3   1 960.877 201.336   7
  11   3   1 766.632 193.938   4
  11  -3   1 878.293 214.746   4
  11   3   1 1389.42 435.194   2
  11  -3   1 1134.65 356.153   2
  11  -3   1 1530.26 530.622  11
  11   3   1 1370.84 502.713  11
 -11  -3   1 1382.84 617.909  19
 -11   3   1 1704.49 581.414  19
  11  -3   2 62.8555 116.378  16
  11   3   2-504.942 338.684   3
  11  -3   2-635.592 350.122   3
  11  -3   2 152.072 94.2204  15
  11  -3   2 157.207 102.548   7
  11   3   2 89.2330 108.854   7
  11   3   2 212.337 124.903   4
  11  -3   2 36.5615 118.154   4
  11   3   2 74.7449 89.8266   6
  11  -3   2 42.6870 94.9701   6
  11  -3   2-342.031 310.312  11
  11   3   2 108.673 290.031  11
  11  -3   2-296.212 263.594   2
  11   3   2 426.063 259.951   2
 -11  -3   2 376.234 229.206  19
 -11   3   2 215.147 340.067  19
  11   3   2 143.368 167.181   5
  11  -3   2 146.129 132.428   5
  11  -3   3 4357.27 442.153  16
  11   3   3 5088.06 514.821   4
  11  -3   3 4721.81 485.589   4
  11   3   3 5940.00 488.625   6
  11  -3   3 5417.88 472.332   6
  11   3   3 4192.71 486.334   5
  11  -3   3 4462.08 506.211   5
  11  -3   4 1629.86 252.983  16
  11   3   4 2024.14 294.378   4
  11  -3   4 1701.57 265.873   4
  11   3   4 2011.26 264.347   6
  11  -3   4 1997.98 261.240   6
  11   3   5 3622.59 249.150   4
  11  -3   5 3617.06 248.457   4
  11  -4  -4 3630.14 335.670  13
  11   4  -4 2207.97 345.959   5
  11  -4  -3 2198.10 354.674  15
  11  -4  -3-132.070 213.092   5
  11   4  -3 6.54550 213.145   5
  11  -4  -3 2268.51 317.096  13
  11  -4  -2 6780.44 595.722  15
  11  -4  -2 1489.10 299.390   5
  11   4  -2 1485.78 329.549   5
  11  -4  -2 6947.94 563.329  13
  11  -4  -2 418.302 205.584   7
  11   4  -2 6073.53 1033.34   2
  11  -4  -2 5352.49 940.288   2
  11   4  -2 6585.14 1187.74  11
  11  -4  -2 3794.05 880.601  11
  11   4  -2 7499.27 1179.29   9
  11  -4  -1 3843.62 384.465  16
  11  -4  -1 2042.77 331.713   5
  11  -4  -1 5187.76 489.520  15
  11  -4  -1 3908.07 397.124   7
  11   4  -1 4620.09 446.860   7
  11  -4  -1 4628.91 441.213  13
  11  -4  -1 4961.34 931.226  11
  11   4  -1 5816.70 1035.26  11
  11   4  -1 6341.20 993.524   2
  11  -4  -1 4590.67 836.731   2
  11   4  -1 2981.68 408.329   5
  11   4  -1 7693.65 1106.83   9
  11  -4   0 13127.7 696.091  16
  11  -4   0 14334.8 794.545  15
  11  -4   0 10677.4 611.698   7
  11   4   0 13413.8 699.700   7
  11  -4   0 18492.8 1819.39  11
  11   4   0 19521.5 2028.12  11
  11   4   0 18738.4 1607.60   2
  11  -4   0 18684.2 1530.57   2
 -11  -4   0 16748.0 1780.57  19
  11  -4   0 10902.0 694.609   5
  11   4   0 13620.0 780.343   5
  11   4   0 17430.3 1557.65   9
  11   4   1 4237.59 782.018   2
  11  -4   1 5664.76 842.266   2
  11  -4   1 5201.66 448.422  16
  11  -4   1 4951.56 464.597  15
  11   4   1 4462.29 467.494   4
  11  -4   1 4662.35 458.810   4
  11  -4   1 4205.47 396.739   7
  11   4   1 5118.74 431.086   7
  11  -4   1 6119.87 1007.51  11
  11   4   1 5282.31 983.179  11
  11  -4   1 4605.91 465.741   5
  11   4   1 4659.85 494.146   5
 -11  -4   1 6295.95 1197.96  19
 -11   4   1 6774.68 1053.37  19
 -11   4   2 6027.70 1067.65  19
  11  -4   2 6681.79 535.248  16
  11  -4   2 5916.05 501.870  15
  11  -4   2 6340.66 502.231   7
  11   4   2 7161.06 529.769   7
  11   4   2 6632.21 564.406   4
  11  -4   2 6931.33 564.289   4
  11   4   2 5838.66 506.467   6
  11  -4   2 6273.78 491.166   6
  11  -4   2 3029.51 847.149  11
  11   4   2 2843.71 878.222  11
  11   4   2 6015.88 561.434   5
  11  -4   2 6263.10 557.947   5
  11   4   2 4925.63 995.993   3
  11  -4   2 5821.17 1060.86   3
 -11  -4   2 8818.42 1511.26  19
  11  -4   3 2163.87 316.105  16
  11  -4   3 1599.65 264.693  15
  11   4   3 2352.65 346.157   4
  11  -4   3 2261.15 327.293   4
  11   4   3 2118.73 301.063   6
  11  -4   3 2134.11 292.162   6
  11   4   3 1346.48 287.813   5
  11  -4   3 902.502 285.797   5
  11  -4   4 3854.07 365.157  16
  11   4   4 3463.14 365.312   4
  11  -4   4 3570.23 356.346   4
  11   4   4 3320.52 342.895   6
  11  -4   4 3661.95 334.149   6
  11  -5  -4-69.5545 109.307   5
  11   5  -4 323.563 174.320   5
  11   5  -4 185.966 129.144   7
  11  -5  -3 2699.32 362.086  15
  11  -5  -3 19.3420 137.684   5
  11   5  -3 338.116 247.401   5
  11  -5  -3 2953.64 358.127  13
  11  -5  -3 874.224 212.496   7
  11  -5  -2 133.805 100.640   5
  11   5  -2 186.262 163.816   5
  11  -5  -2 394.995 180.963  15
  11   5  -2 126.492 137.144   7
  11  -5  -2 447.731 177.134  13
  11   5  -1 1805.18 306.287   5
  11  -5  -1 4266.58 451.370  15
  11   5  -1 3600.50 399.862   7
  11  -5  -1 3315.58 377.742  13
  11   5  -1 3336.86 735.904   2
  11   5  -1 3850.03 890.456  11
  11  -5  -1 4427.12 782.692   2
  11   5  -1 5780.91 993.381   9
  11  -5   0 8655.09 574.928  16
  11  -5   0 9395.78 648.340  15
  11   5   0 8276.33 547.965   7
  11   5   0 9252.94 1329.26  11
 -11  -5   0 9429.31 1341.43  19
  11   5   0 9143.84 1115.01   2
  11  -5   0 9795.95 1123.82   2
  11   5   0 10459.7 1236.34   9
  11  -5   1 4574.11 435.089  16
  11  -5   1 4257.76 444.553  15
  11   5   1 3183.45 454.858   4
  11   5   1 3750.36 364.468   7
  11   5   1 3677.91 826.442  11
  11   5   1 2773.95 626.140   2
  11  -5   1 2459.70 628.429   2
  11   5   1 3325.66 388.373   5
 -11   5   1 4310.16 871.096  19
 -11  -5   1 4627.70 1075.40  19
  11   5   1 4041.28 395.054  17
  11  -5   2 385.174 146.131  16
  11  -5   2 438.930 174.666  15
  11  -5   2 583.103 164.613   7
  11   5   2 500.734 151.535   7
  11   5   2 540.363 175.311   4
  11  -5   2 369.732 146.758   4
  11  -5   2 50.1233 99.6216   6
  11   5   2 163.791 111.185   6
  11   5   2 285.222 149.372   5
  11  -5   2 243.767 129.283   5
  11  -5   3 2577.36 341.169  16
  11  -5   3 2726.17 332.872  15
  11   5   3 2630.61 365.197   4
  11  -5   3 2890.42 346.185   4
  11   5   3 1898.47 298.398   6
  11  -5   3 2034.10 278.737   6
  11  -5   4 1402.08 219.850  16
  11  -5   4 827.193 156.175  15
  11  -5   4 825.532 159.769   6
  11   5   4 1069.11 190.855   4
  11  -5   4 989.335 176.688   4
  11   5   4 758.975 168.161   6
  11  -6  -4 2981.90 276.684  13
  11  -6  -3 5122.35 467.371  15
  11  -6  -3 6186.16 495.226  13
  11  -6  -2 2068.14 324.299  15
  11  -6  -2 1903.46 293.936  13
  11  -6  -1 3907.53 433.701  15
  11  -6  -1 3445.35 383.132  13
 -11  -6  -1 4358.68 900.289  10
  11   6  -1 4900.29 935.368   9
  11  -6   0 1499.36 249.690  16
  11  -6   0 1998.30 316.274  15
  11   6   0 1982.12 556.185   9
  11   6   0 2358.81 304.405  17
  11  -6   1 4490.84 434.513  16
  11  -6   1 4098.57 439.806  15
 -11   6   1 4764.43 947.373  19
 -11  -6   1 3184.49 888.962  19
  11   6   1 4032.40 404.725  17
  11  -6   2 2051.98 305.909  16
  11  -6   2 1982.31 313.091  15
  11  -6   3 6225.44 496.479  16
  11  -6   3 5205.00 460.059  15
  11  -6   4 3350.80 313.686  16
  11  -6   4 2344.15 251.991  15
  11  -7  -4 518.020 122.626  13
  11  -7  -3 3133.38 347.094  15
  11  -7  -3 3631.65 363.021  13
  11  -7  -2 2704.16 374.452  15
  11  -7  -2 3125.67 372.957  13
  11  -7  -1 748.205 217.253  15
  11  -7   0 21.2251 110.760  15
  11   7   0 170.173 123.278  17
  11  -7   1 1146.86 228.031  16
  11  -7   1 910.139 224.491  15
  11   7   1 946.172 201.025  17
  11  -7   2 2877.71 352.031  16
  11  -7   2 3094.68 389.884  15
  11   7   2 2440.51 332.451  17
  11  -7   3 4150.86 395.955  16
  11  -7   3 3303.64 363.768  15
  11  -7   4 500.749 126.579  16
  11  -7   4 327.897 91.7742  15
  11  -8  -4 1145.29 144.450  13
  11   8  -4 635.553 100.932  17
  11  -8  -3 1293.72 211.005  15
  11  -8  -3 2002.30 269.091  13
  11  -8  -2 6015.90 511.890  15
  11  -8  -2 6212.18 499.622  13
  11  -8  -1 6537.52 568.037  15
  11   8  -1 8033.92 570.718  17
  11  -8   0 3634.28 443.102  15
  11   8   0 3655.13 392.266  17
  11  -8   1 7608.77 558.271  16
  11  -8   1 7883.17 630.852  15
  11   8   1 6721.51 529.812  17
  11  -8   2 7213.71 539.799  16
  11  -8   2 6796.76 553.964  15
  11   8   2 5903.97 494.627  17
  11  -8   3 1843.90 267.129  16
  11  -8   3 1885.17 273.928  15
  11  -8   4 1321.87 171.226  16
  11  -8   4 969.641 144.474  15
  11  -9  -3 1798.46 233.247  13
  11   9  -3 2134.06 234.373  17
  11  -9  -2 354.592 137.772  15
  11  -9  -2 225.850 99.0576  13
  11   9  -2 335.930 143.291  17
  11  -9  -1 6015.59 531.662  15
  11   9  -1 7418.15 535.192  17
  11  -9   0 1766.58 303.542  15
  11   9   0 1612.68 268.230  17
  11  -9   1 7213.27 604.134  15
  11   9   1 6021.40 491.233  17
  11  -9   2 206.459 102.444  16
  11  -9   2 302.673 149.616  15
  11   9   2 186.295 96.2566  17
  11  -9   3 1953.39 242.001  16
  11  -9   3 1996.47 264.216  15
  11 -10  -3 281.866 89.5096  13
  11  10  -3 429.585 97.2189  17
  11 -10  -2 2401.18 271.766  13
  11  10  -2 2904.12 302.215  17
  11 -10  -1 17.0661 89.0961  15
  11  10  -1 15.0515 107.387  17
  11 -10   0 10870.4 715.601  15
  11  10   0 10908.7 641.926  17
  11 -10   1 67.4198 144.182  15
  11  10   1 186.069 122.230  17
  11 -10   2 2334.74 258.436  16
  11  10   2 2057.94 266.879  17
  11 -10   3 248.384 85.2735  16
  11 -10   3 376.573 115.637  15
  11 -11  -2 1395.03 176.910  13
 -11 -11  -2 860.829 187.856  13
  11 -11  -1 2511.93 297.347  15
  11  11  -1 3478.18 332.431  17
  11 -11   0 1932.66 294.747  15
  11  11   0 1450.73 217.678  12
  11  11   0 1895.70 269.220  17
  11 -11   1 3371.18 378.679  15
  11  11   1 2243.60 242.206  12
  11  11   1 3356.74 341.400  17
  11 -11   2 2246.37 273.981  15
  11  11   2 1837.68 228.713  17
  11 -11   3 600.791 113.170  15
  11  12  -2 775.069 121.279  17
  11  12  -1 796.927 153.367  17
  11 -12   0 1914.27 240.635  15
  11  12   0 1885.33 212.617  12
  11  12   0 2142.22 255.557  17
  11 -12   1 658.204 150.525  15
  11  12   1 666.586 155.332  17
  11 -12   2 699.774 127.513  15
 -11 -13  -1 389.551 117.201  13
  11  13  -1 410.394 95.9279  17
  11  13   0 60.6777 35.6981  12
  11  13   0 40.5093 55.9634  17
  11  13   1 493.758 108.275  17
  12   0  -5 2309.50 180.701   7
  12   0  -5 3605.61 245.607   5
  12   0  -4 4779.90 395.209  13
  12   0  -4 4423.36 482.225   5
  12   0  -3-132.713 177.571   5
  12   0  -3 230.408 171.430  15
  12   0  -3 292.981 154.091  13
  12   0  -2 10767.7 786.440  15
  12   0  -2 13272.7 787.127  13
  12   0  -2 9610.69 1234.44   2
  12   0  -2 10316.4 1383.18  11
  12   0  -1 472.852 222.580  16
  12   0  -1 571.848 174.062   5
  12   0  -1 414.857 160.287  15
  12   0  -1 499.402 160.122   7
  12   0  -1 607.708 183.907  13
  12   0  -1 572.896 323.369   2
  12   0  -1 613.021 322.048  11
 -12   0  -1 1501.97 509.768  19
  12   0   0 4599.35 473.304  16
  12   0   0 3689.01 594.141   4
  12   0   0 4614.07 398.430   7
  12   0   0 4618.28 992.855  11
  12   0   0 5731.58 850.875   2
 -12   0   0 5744.76 1010.60  19
  12   0   0 5148.51 461.336   5
  12   0   1 360.728 159.031   5
  12   0   1 372.125 122.772  16
  12   0   1 429.138 137.820   7
  12   0   1 385.128 143.438   4
  12   0   1 584.529 320.637   2
  12   0   1 450.566 361.540  11
 -12   0   1 365.720 298.642  19
  12   0   2 7116.39 1089.61   2
  12   0   2 10329.8 641.616   7
  12   0   2 9528.67 652.060   4
  12   0   2 10697.3 626.010   6
  12   0   2 7690.64 1310.72  11
  12   0   2 11416.1 759.692   5
  12   0   2 8404.37 1252.99   3
 -12   0   2 10246.3 1571.18  19
  12   0   2 11430.6 733.371  16
  12   0   3 308.404 159.712  16
  12   0   3 240.145 140.163   7
  12   0   3 87.2584 120.034   4
  12   0   3 232.139 131.790   6
  12   0   3 244.298 187.743   5
  12   0   4 4493.63 409.804   4
  12   0   4 5278.42 395.706   6
  12   0   5 3106.35 228.865   4
  12  -1  -5-2.71713 45.6888   5
  12   1  -5 51.7661 59.4524   5
  12  -1  -5 19.8057 30.8837   7
  12   1  -5 37.9199 36.8221   7
  12  -1  -4 4428.18 373.863  13
  12  -1  -4 4387.57 466.385   5
  12   1  -4 3956.03 442.624   5
  12  -1  -3 375.135 220.127   5
  12   1  -3 471.350 246.693   5
  12  -1  -3 935.760 248.596  15
  12   1  -3 1103.26 242.418  13
  12  -1  -3 1074.71 227.780  13
  12   1  -2 12030.9 842.989  15
  12  -1  -2 11376.0 803.559  15
  12   1  -2 13882.4 799.522  13
  12  -1  -2 13981.5 799.501  13
  12   1  -2 11254.5 1362.57   2
  12  -1  -2 10141.9 1288.67   2
  12  -1  -2 11866.8 1469.40  11
  12   1  -2 11199.1 1434.16  11
  12  -1  -2 7364.07 759.881   5
  12   1  -2 6167.55 734.762   5
  12   1  -1 10918.9 774.255  15
  12  -1  -1 13035.8 851.016  15
  12  -1  -1 13021.0 717.735   7
  12   1  -1 13880.0 725.201   7
  12   1  -1 15996.8 835.959  13
  12  -1  -1 13662.8 771.843  13
  12   1  -1 14289.2 1438.67   2
  12  -1  -1 15051.0 1481.14   2
  12  -1  -1 16568.9 1642.57  11
  12   1  -1 16464.7 1649.50  11
 -12   1  -1 13297.8 1597.59  19
  12  -1  -1 13475.3 828.836   5
  12   1  -1 15420.8 868.378   5
  12  -1  -1 11614.7 750.051  16
  12   1   0 41.0065 172.465  16
  12  -1   0 333.104 140.277  16
  12  -1   0 185.076 91.3486   5
  12   1   0 397.831 154.907   5
  12  -1   0 383.077 173.971  15
  12  -1   0 341.250 127.731   7
  12   1   0 288.330 122.788   7
  12   1   0 179.637 446.151   4
  12  -1   0 72.1673 430.218   4
  12   1   0 271.551 230.067   2
  12  -1   0 674.569 329.634   2
  12  -1   0 695.239 370.082  11
  12   1   0 396.145 312.978  11
 -12  -1   0 469.649 342.759  19
 -12   1   0 320.512 198.605  19
  12   1   1 12864.4 814.867  16
  12  -1   1 14236.4 775.604  16
  12   1   1 12630.6 724.973   4
  12  -1   1 12955.3 743.298   4
  12  -1   1 12303.5 661.120   7
  12   1   1 13225.8 705.166   7
  12  -1   1 15108.2 1631.64  11
  12   1   1 15757.8 1714.92  11
  12  -1   1 12073.9 778.943   5
  12   1   1 12429.6 825.071   5
 -12  -1   1 14397.2 1791.84  19
 -12   1   1 16739.4 1778.86  19
  12   1   1 15927.2 1488.52   2
  12  -1   1 15803.7 1425.82   2
  12   1   2 11751.0 777.903  16
  12  -1   2 11825.4 728.297  16
  12  -1   2 7226.12 1129.75   2
  12   1   2 9179.14 1297.56   2
  12  -1   2 11551.2 671.309   7
  12   1   2 12435.7 725.321   7
  12   1   2 11370.5 709.366   4
  12  -1   2 11855.6 731.545   4
  12   1   2 11636.9 672.579   6
  12  -1   2 11087.0 643.996   6
  12  -1   2 7553.61 1279.60  11
  12   1   2 9782.03 1546.64  11
  12   1   2 13319.3 855.128   5
  12  -1   2 11789.2 769.060   5
  12   1   2 9553.31 1335.87   3
  12  -1   2 9458.54 1307.16   3
 -12  -1   2 9932.99 1606.78  19
 -12   1   2 8839.55 1511.09  19
  12   1   3 909.689 225.497  16
  12  -1   3 905.623 220.886  16
  12  -1   3 1096.18 233.984   7
  12   1   3 996.142 237.881   7
  12   1   3 1139.45 231.737   6
  12  -1   3 1185.63 236.815   6
  12   1   3 920.095 223.677   4
  12  -1   3 1057.00 239.737   4
  12   1   3 1406.07 316.948   5
  12  -1   3 894.375 260.782   5
  12  -1   4 3419.98 342.438  16
  12   1   4 4029.23 387.249   4
  12  -1   4 4067.75 392.881   4
  12   1   4 4476.15 367.621   6
  12  -1   4 3968.26 346.857   6
  12   1   5-47.0490 52.0132   4
  12  -1   5-5.23789 50.9400   4
 -12  -1   5-30.9704 47.9819   6
  12  -2  -4 755.537 212.312   5
  12   2  -4 373.695 189.668   5
  12  -2  -4 746.785 160.368  13
  12  -2  -3 21642.0 1072.22  15
  12  -2  -3 23143.2 983.128  13
  12  -2  -3 16435.0 1029.06   5
  12   2  -3 14588.6 1058.49   5
  12   2  -2 3143.52 430.552  15
  12  -2  -2 3157.03 425.741  15
  12  -2  -2 1372.31 350.219   5
  12   2  -2 3901.83 426.295  13
  12  -2  -2 3607.52 411.201  13
  12   2  -2 2607.43 669.411   2
  12  -2  -2 2280.21 620.208   2
  12  -2  -2-0.37120 148.779   7
  12  -2  -2 3304.09 800.513  11
  12   2  -2 2906.74 748.234  11
  12   2  -2 1233.58 358.652   5
  12  -2  -1 6165.91 531.851  16
  12  -2  -1 6533.05 603.214  15
  12  -2  -1 7013.40 531.059   7
  12   2  -1 7069.25 542.874   7
  12  -2  -1 6169.94 511.634  13
  12  -2  -1 8798.20 1228.23  11
  12   2  -1 8701.21 1247.08  11
  12   2  -1 8745.41 1134.72   2
  12  -2  -1 8684.84 1110.48   2
 -12   2  -1 7207.52 1154.91  19
  12  -2  -1 6947.57 589.031   5
  12   2  -1 7798.06 648.264   5
  12   2   0 6692.19 607.970  16
  12  -2   0 8340.82 597.958  16
  12  -2   0 8191.52 641.444  15
  12   2   0 8119.38 822.201   4
  12  -2   0 7452.35 778.650   4
  12  -2   0 8569.65 555.684   7
  12   2   0 9232.66 580.990   7
  12  -2   0 8205.75 1354.88  11
  12   2   0 10843.5 1510.04  11
  12   2   0 11062.6 1219.71   2
  12  -2   0 10490.1 1163.01   2
 -12  -2   0 10174.4 1452.78  19
  12  -2   0 9286.82 644.862   5
  12   2   0 9155.17 638.505   5
 -12   2   0 10599.4 1381.01  19
  12   2   1 6536.81 587.550  16
  12  -2   1 7598.37 558.481  16
  12  -2   1 5363.12 503.379  15
  12   2   1 6465.07 542.021   4
  12  -2   1 6936.55 553.075   4
  12  -2   1 6837.31 502.278   7
  12   2   1 7631.68 556.288   7
  12  -2   1 7659.20 1151.05  11
  12   2   1 8409.21 1298.71  11
  12  -2   1 7165.24 579.868   5
  12   2   1 7553.37 636.206   5
 -12  -2   1 8359.92 1388.84  19
 -12   2   1 8392.20 1262.15  19
  12   2   1 7287.06 1040.01   2
  12  -2   1 8191.14 1039.35   2
  12   2   2 2394.47 364.901  16
  12  -2   2 3026.83 371.884  16
  12   2   2 1890.11 583.964   3
  12  -2   2 3151.88 776.669   3
  12  -2   2 3200.19 367.301   7
  12   2   2 3450.15 399.094   7
  12   2   2 3136.70 393.418   4
  12  -2   2 3494.16 408.680   4
  12   2   2 3199.53 359.206   6
  12  -2   2 3049.29 355.356   6
  12  -2   2 2963.72 803.869  11
  12   2   2 2471.23 823.040  11
  12   2   2 3450.13 445.957   5
  12  -2   2 3172.38 406.117   5
  12  -2   2 1997.80 548.072   2
  12   2   2 3550.07 784.171   2
 -12  -2   2 2181.30 798.408  19
 -12   2   2 3926.01 910.763  19
  12  -2   3 22344.4 975.543  16
  12  -2   3 22294.8 932.284   7
  12   2   3 23380.9 998.715   7
  12   2   3 21987.4 992.442   4
  12  -2   3 23580.4 1031.54   4
  12   2   3 24443.1 954.316   6
  12  -2   3 24387.8 960.419   6
  12   2   3 24989.2 1187.90   5
  12  -2   3 24309.3 1118.21   5
  12  -2   4 723.536 154.730  16
  12   2   4 832.666 192.710   4
  12  -2   4 732.453 184.346   4
  12   2   4 887.931 172.523   6
  12  -2   4 823.430 172.289   6
  12  -3  -4 831.739 227.286   5
  12   3  -4 1250.85 268.980   5
  12  -3  -3 2334.32 362.756  15
  12  -3  -3 587.149 262.334   5
  12   3  -3 905.463 302.667   5
  12  -3  -3 1963.55 297.379  13
  12  -3  -2 302.465 210.112   5
  12   3  -2 352.365 238.368   5
  12   3  -2 949.252 252.652  15
  12  -3  -2 1026.24 258.540  15
  12  -3  -2 307.704 226.014   2
  12  -3  -2 814.318 212.272   7
  12   3  -2 24.6094 142.669   7
  12  -3  -2 987.327 215.746  13
  12  -3  -2 820.152 435.701  11
  12  -3  -1 5892.43 501.318  16
  12  -3  -1 6724.36 589.993  15
  12  -3  -1 6789.55 528.668   7
  12   3  -1 7401.05 544.800   7
  12  -3  -1 5835.95 497.335  13
  12  -3  -1 6779.58 1130.35  11
  12   3  -1 8654.94 1256.06  11
  12   3  -1 7813.29 1104.23   2
  12  -3  -1 7192.81 1073.75   2
  12  -3  -1 6745.05 579.747   5
  12   3  -1 7903.02 644.351   5
  12   3  -1 9337.94 1308.56   9
  12   3   0 1682.04 503.180   9
  12   3   0 372.145 238.587  16
  12  -3   0 604.036 184.248  16
  12  -3   0 832.059 209.290   5
  12   3   0 566.676 169.218   5
  12  -3   0 634.902 196.629  15
  12  -3   0 495.356 141.935   7
  12   3   0 450.618 139.198   7
  12   3   0 321.791 571.345   4
  12  -3   0 464.470 537.205   4
  12   3   0 1064.47 370.190   2
  12  -3   0 406.029 250.613   2
  12  -3   0 760.352 422.448  11
  12   3   0 1098.24 526.971  11
 -12  -3   0 1685.13 587.146  19
 -12   3   0 572.476 364.458  19
  12   3   1 5646.78 555.074  16
  12  -3   1 7787.69 556.462  16
  12  -3   1 6389.92 547.350  15
  12   3   1 6891.27 571.055   4
  12  -3   1 7015.05 569.131   4
  12  -3   1 7146.79 519.337   7
  12   3   1 7996.30 572.094   7
  12  -3   1 8243.50 1221.93  11
  12   3   1 8618.03 1328.66  11
  12  -3   1 7861.11 617.071   5
  12   3   1 7854.55 649.488   5
 -12  -3   1 8180.62 1418.76  19
 -12   3   1 8572.46 1290.06  19
  12   3   1 6941.95 1061.65   2
  12  -3   1 8143.27 1069.66   2
  12  -3   2 907.314 230.677  16
  12   3   2 691.018 440.359   3
  12  -3   2 527.917 171.841  15
  12  -3   2 1034.59 210.645   7
  12   3   2 1200.71 243.341   7
  12   3   2 1043.73 245.510   4
  12  -3   2 1201.34 249.892   4
  12   3   2 603.840 207.279   6
  12  -3   2 937.271 215.598   6
  12  -3   2 123.293 247.519  11
  12  -3   2 661.991 361.575   2
  12   3   2 1137.94 258.972   5
  12  -3   2 1151.87 255.428   5
  12  -3   3 1621.94 275.592  16
  12   3   3 2031.17 317.902   4
  12  -3   3 2230.17 326.320   4
  12   3   3 1852.69 289.388   6
  12  -3   3 1936.97 281.041   6
  12  -3   3 1651.17 314.695   5
  12   3   3 1553.24 324.720   5
  12  -3   4 1566.75 230.664  16
  12   3   4 1533.93 235.393   4
  12  -3   4 1705.86 251.972   4
  12   3   4 1816.02 236.388   6
  12  -3   4 1688.89 229.213   6
  12  -4  -4 249.121 138.082   5
  12   4  -4 299.515 143.988   5
  12  -4  -4 244.793 93.7142   7
  12   4  -4 349.909 123.642   7
  12  -4  -4 314.374 114.661  13
  12  -4  -3 5512.67 515.941  15
  12  -4  -3 4692.93 431.703   7
  12  -4  -3 5983.93 487.340  13
  12   4  -3-97.9436 135.892   7
  12  -4  -3 2538.66 392.150   5
  12   4  -3 2295.89 463.535   5
  12  -4  -2 10675.0 740.182  15
  12  -4  -2 9653.09 648.718   7
  12   4  -2 10484.7 701.734   7
  12  -4  -2 11095.8 690.252  13
  12  -4  -2 5214.53 557.306   5
  12   4  -2 5942.46 654.580   5
  12  -4  -1 9966.20 637.193  16
  12  -4  -1 11488.0 752.324  15
  12  -4  -1 10590.2 645.588   7
  12   4  -1 11481.6 691.530   7
  12  -4  -1 10397.5 654.090  13
  12  -4  -1 8209.77 1292.65  11
  12   4  -1 14350.8 1670.05  11
  12   4  -1 10227.6 1301.43   2
  12  -4  -1 10289.9 1255.23   2
  12  -4  -1 9344.34 696.829   5
  12   4  -1 9994.07 722.011   5
  12   4  -1 15422.2 1679.18   9
  12  -4   0 12552.2 717.424  16
  12  -4   0 13111.6 794.120  15
  12  -4   0 11037.9 647.071   7
  12   4   0 13618.9 733.443   7
  12  -4   0 12426.7 1559.21  11
  12   4   0 13312.1 1749.22  11
  12   4   0 13854.8 1471.25   2
 -12  -4   0 11117.4 1563.53  19
  12  -4   0 11943.7 747.179   5
  12   4   0 12516.8 796.298   5
  12  -4   0 13052.6 1357.12   2
 -12   4   0 16029.6 1693.16  19
  12   4   0 12819.0 1436.56   9
  12  -4   1 11725.0 689.867  16
  12   4   1 8305.07 1152.66   2
  12  -4   1 8508.94 1137.81   2
  12  -4   1 11831.3 746.524  15
  12   4   1 11898.7 787.365   4
  12  -4   1 11530.5 759.627   4
  12  -4   1 11816.6 672.737   7
  12   4   1 12215.7 698.190   7
  12  -4   1 11034.8 1422.47  11
  12   4   1 9939.36 1425.09  11
  12  -4   1 11074.4 753.286   5
  12   4   1 11930.0 795.648   5
 -12  -4   1 13768.8 1916.74  19
 -12   4   1 12102.3 1508.70  19
  12  -4   2 11244.5 678.966  16
  12  -4   2 9992.40 661.107  15
  12  -4   2 10779.8 650.959   7
  12   4   2 11354.1 669.099   7
  12   4   2 11007.3 712.925   4
  12  -4   2 11268.1 720.090   4
  12  -4   2 6960.71 552.836   6
  12   4   2 8299.17 601.159   6
  12   4   2 10943.3 742.334   5
  12  -4   2 11874.1 765.401   5
  12  -4   3 5468.67 471.601  16
  12  -4   3 4310.93 411.597  15
  12   4   3 5667.65 501.581   4
  12  -4   3 5738.46 494.804   4
  12   4   3 5767.90 470.221   6
  12  -4   3 4502.05 418.610   6
  12   4   3 3512.77 441.628   5
  12  -4   3 3310.87 451.072   5
  12  -4   4 417.537 124.821  16
  12   4   4 302.566 122.235   4
  12  -4   4 398.300 128.085   4
  12  -4   4 222.677 94.2979   6
  12   4   4 250.520 104.537   6
  12   5  -4 473.989 140.821   5
  12   5  -4 692.668 135.668   7
  12  -5  -4 861.193 154.630  13
  12  -5  -3 1303.45 252.254  15
  12  -5  -3 129.499 133.214   5
  12   5  -3 88.0069 187.385   5
  12   5  -3 1263.98 247.306   7
  12  -5  -3 1361.96 243.685  13
  12  -5  -3 789.298 167.728   7
  12  -5  -2 19298.3 968.199  15
  12   5  -2 21091.6 951.178   7
  12  -5  -2 20968.2 935.546  13
  12  -5  -2 7184.86 608.590   5
  12   5  -2 8315.65 836.290   5
  12  -5  -1 4641.51 429.287  16
  12  -5  -1 2361.50 330.096   5
  12  -5  -1 5408.39 505.396  15
  12   5  -1 5794.31 496.916   7
  12  -5  -1 4764.08 435.447  13
  12   5  -1 1566.28 773.255  11
 -12  -5  -1 6235.24 1037.86  10
  12   5  -1 4260.19 468.081   5
  12   5  -1 6643.05 1103.81   9
  12  -5   0 7589.92 566.694  16
  12  -5   0 8704.05 651.150  15
  12   5   0 7690.93 541.723   7
  12   5   0 5850.91 1136.52  11
  12  -5   0 7017.55 582.895   5
  12   5   0 7886.61 617.496   5
  12   5   0 6952.47 1039.44   2
  12   5   0 8272.85 570.403  17
  12   5   0 7963.24 1125.99   9
  12  -5   1 6195.80 515.075  16
  12  -5   1 5276.08 509.831  15
  12   5   1 4753.64 659.662   4
  12  -5   1 4830.00 594.733   4
  12  -5   1 5105.15 434.070   7
  12   5   1 4451.98 428.336   7
  12  -5   1 5073.37 506.148   5
  12   5   1 5372.91 519.154   5
 -12   5   1 5729.99 1019.88  19
 -12  -5   1 4645.21 1072.05  19
  12  -5   2 22540.6 953.690  16
  12  -5   2 19957.9 936.000  15
  12  -5   2 20026.5 881.434   7
  12   5   2 19389.8 840.325   7
  12   5   2 17316.2 957.711   4
  12  -5   2 19748.9 932.523   4
  12   5   2 16903.6 890.951   5
  12  -5   2 18346.5 945.152   5
  12  -5   3 1353.70 242.222  16
  12  -5   3 1201.97 228.403  15
  12   5   3 1154.41 239.152   4
  12  -5   3 1022.69 203.712   4
  12  -5   4 885.290 168.373  16
  12   5   4 617.302 142.406   4
  12  -5   4 506.492 121.331   4
  12  -6  -4 597.069 125.492  13
  12  -6  -3 2049.47 297.732  15
  12   6  -3 2019.72 260.978   7
  12  -6  -3 2179.76 279.253  13
  12  -6  -2 11924.3 749.819  15
  12  -6  -2 13010.1 720.419  13
  12  -6  -1 1243.05 267.485  15
  12  -6   0 15792.4 808.513  16
  12  -6   0 17439.7 918.273  15
  12   6   0 18561.6 848.774  17
  12  -6   1 1486.89 269.712  16
  12  -6   1 1309.84 270.784  15
  12   6   1 1204.64 218.173  17
  12  -6   2 14158.4 763.407  16
  12  -6   2 12739.3 754.206  15
  12  -6   3 2068.00 283.999  16
  12  -6   3 1826.42 267.009  15
  12  -6   4 629.030 136.669  16
  12  -6   4 337.511 90.9940  15
  12  -7  -4 2784.63 215.584  13
  12   7  -4 1485.97 161.502  17
  12  -7  -3 309.465 120.540  15
  12  -7  -3 284.445 120.105  13
  12  -7  -2 1765.67 294.725  15
  12  -7  -2 1671.02 260.826  13
  12  -7  -1 20327.3 980.510  15
  12  -7   0 14911.4 864.784  15
  12   7   0 15411.2 782.635  17
  12  -7   1 22894.1 984.499  16
  12  -7   1 22358.9 1042.60  15
  12   7   1 21811.7 937.164  17
  12  -7   2 2037.25 304.341  16
  12  -7   2 1913.50 306.704  15
  12  -7   3 272.335 120.361  16
  12  -7   3 160.829 101.708  15
  12  -7   4 2919.12 246.353  16
  12  -8  -4 162.070 51.7783  13
  12  -8  -3 2167.91 251.225  15
  12  -8  -3 2328.00 259.486  13
  12  -8  -2 2092.93 301.280  15
  12  -8  -2 2117.90 276.389  13
  12  -8  -1 2185.67 342.953  15
  12   8  -1 2890.96 342.657  17
  12  -8   0 204.662 162.025  15
  12   8   0 289.968 147.580  17
  12  -8   1 2364.62 322.243  16
  12  -8   1 2517.98 371.101  15
  12   8   1 2162.19 304.104  17
  12  -8   2 2533.18 321.956  16
  12  -8   2 2067.31 320.141  15
  12   8   2 1593.07 249.066  17
  12  -8   3 2818.76 299.344  16
  12  -8   3 2696.98 305.299  15
  12  -9  -3 609.972 125.518  13
  12   9  -3 749.782 129.822  17
  12  -9  -2 2618.62 310.387  15
  12  -9  -2 2774.41 291.998  13
  12   9  -2 3421.78 334.798  17
  12  -9  -1 1962.69 309.648  15
  12   9  -1 2159.16 289.596  17
  12  -9   0 6921.12 588.221  15
  12   9   0 7632.52 541.187  17
  12  -9   1 2384.09 361.177  15
  12   9   1 2149.96 297.794  17
  12  -9   2 2687.44 305.153  16
  12  -9   2 3497.63 386.395  15
  12   9   2 2575.52 300.971  17
  12  -9   3 618.137 132.037  16
  12  -9   3 722.049 151.934  15
  12 -10  -3 264.587 67.1454  13
  12  10  -3 373.372 80.9813  17
  12 -10  -2 1484.62 203.103  15
  12 -10  -2 1772.99 204.556  13
  12 -10  -1 2207.53 310.841  15
  12  10  -1 2318.92 287.776  17
  12 -10   0 12061.9 734.910  15
  12  10   0 11845.9 647.688  17
  12 -10   1 2537.88 344.931  15
  12  10   1 2284.75 293.006  17
  12 -10   2 2239.91 288.874  15
  12  10   2 1816.54 229.131  17
  12 -10   3 481.249 107.099  15
  12  11  -2-26.1804 71.2012  17
  12 -11  -1 370.031 127.179  15
  12  11  -1 558.610 144.219  17
  12 -11   0 1366.91 242.689  15
  12  11   0 685.652 131.870  12
  12  11   0 1216.80 210.238  17
  12 -11   1 532.490 151.009  15
  12  11   1 628.684 157.547  17
  12 -11   2 36.4881 73.5053  15
  12  11   2 52.4371 47.6475  17
  12  12  -1 315.851 81.4567  12
  12  12  -1 691.567 129.869  17
  12 -12   0 56.0969 72.5853  15
  12  12   0-55.7558 87.5260  17
  12 -12   1 681.642 139.995  15
  12  12   1 935.679 156.062  17
  12  13   0 710.296 111.696  17
  13   0  -4-36.4512 109.589   5
  13   0  -4 86.4041 99.4154   7
  13   0  -3 10.1583 139.098   5
  13   0  -3-15.3704 133.402  15
  13   0  -3-94.6221 146.201  13
  13   0  -2-42.4440 135.335   5
  13   0  -2-20.8841 114.993  15
  13   0  -2 76.0383 117.638   7
  13   0  -2-87.0865 118.198  13
  13   0  -1-113.194 138.081   5
  13   0  -1 16.4297 133.246  15
  13   0  -1 51.8753 108.023   7
  13   0  -1 96.7960 97.2908  13
  13   0  -1-438.111 335.151   2
  13   0  -1 452.954 293.894  11
  13   0   0 95.7950 126.596  16
  13   0   0-7.32641 100.836   5
  13   0   0-6.00755 91.7577   7
  13   0   0-147.457 612.657   4
  13   0   0-835.071 367.586   2
  13   0   0 831.008 414.320  11
 -13   0   0 584.929 378.116  19
  13   0   1-86.3933 131.819   5
  13   0   1 22.2816 105.756  16
  13   0   1-78.2530 107.095   7
  13   0   1-159.497 214.530   4
  13   0   1 94.0318 210.307   2
  13   0   1 350.913 263.509  11
 -13   0   1 442.733 343.068  19
  13   0   2-37.5235 125.183   5
  13   0   2-101.690 146.329  16
  13   0   2-17.5275 109.077   7
  13   0   2 3.47328 145.461   4
  13   0   2 3.41193 101.194   6
  13   0   3 25.3727 91.5580  16
  13   0   3 4.93513 109.173   7
  13   0   3-118.583 126.618   4
  13   0   3-22.7635 99.0573   6
  13   0   3-50.5187 148.497   5
  13   0   4-5.25409 84.3469   4
  13   0   4-61.8559 89.3708   6
  13  -1  -4 1023.75 179.427   7
  13  -1  -4 1466.43 203.812  13
  13   1  -4 736.124 161.528   7
  13  -1  -4 1504.33 247.964   5
  13   1  -4 1619.95 252.933   5
  13  -1  -3 72.3300 140.983   5
  13   1  -3-185.225 164.460   5
  13  -1  -3-28.8905 129.966  15
  13  -1  -3-115.986 128.817   7
  13   1  -3 164.056 124.822  13
  13  -1  -3 160.596 120.890  13
  13   1  -2 12930.1 878.999  15
  13  -1  -2 13389.7 874.533  15
  13  -1  -2 12556.7 731.187   7
  13   1  -2 12142.2 714.101   7
  13   1  -2 16378.6 863.834  13
  13  -1  -2 15887.2 837.465  13
  13  -1  -2 12839.8 870.104   5
  13   1  -2 11862.4 868.831   5
  13   1  -1 2992.83 414.981  15
  13  -1  -1 3778.78 468.222  15
  13  -1  -1 3637.35 386.487   7
  13   1  -1 3736.45 389.442   7
  13   1  -1 4261.39 443.491  13
  13  -1  -1 3803.86 410.685  13
  13  -1  -1 2632.93 688.120   2
  13   1  -1 4388.65 901.918  11
  13  -1  -1 3070.79 757.812  11
  13   1  -1 3523.98 776.287   2
  13  -1  -1 4037.35 448.554   5
  13   1  -1 3561.81 448.337   5
 -13   1  -1 2658.84 718.676  19
  13   1   0 866.925 253.542  16
  13  -1   0 931.947 217.590  16
  13  -1   0 741.597 204.257   5
  13   1   0 739.545 197.658   5
  13  -1   0 618.895 200.322  15
  13  -1   0 829.204 184.551   7
  13   1   0 839.654 190.891   7
  13   1   0 908.765 681.745   4
  13  -1   0 993.131 673.830   4
  13   1   0 649.240 306.825   2
  13  -1   0 1088.18 427.070   2
  13  -1   0 635.934 382.168  11
  13   1   0 783.624 448.168  11
 -13  -1   0-940.353 512.679  19
 -13   1   0 2517.55 724.450  19
  13   1   1 4134.66 477.864  16
  13  -1   1 4153.07 442.047  16
  13   1   1 3492.51 429.608   4
  13  -1   1 3712.89 450.273   4
  13  -1   1 3152.51 341.643   7
  13   1   1 3699.23 384.595   7
  13  -1   1 3835.54 828.038  11
  13   1   1 2681.81 635.886   2
  13  -1   1 2777.19 635.105   2
  13   1   1 3450.37 853.226  11
  13  -1   1 3596.34 423.530   5
  13   1   1 3362.63 419.332   5
 -13  -1   1 4748.83 1066.65  19
 -13   1   1 3700.02 930.042  19
  13   1   2 14815.4 877.889  16
  13  -1   2 13603.1 794.220  16
  13  -1   2 13155.7 719.290   7
  13   1   2 14268.6 768.692   7
  13   1   2 11838.3 727.788   4
  13  -1   2 12898.3 763.353   4
  13  -1   2 11169.9 676.002   6
  13   1   2 12658.3 691.213   6
  13   1   2 14557.7 881.363   5
  13  -1   2 13406.9 815.966   5
  13   1   3 200.505 121.203  16
  13  -1   3 179.731 125.346  16
  13  -1   3 83.0334 108.845   7
  13   1   3 66.0256 122.174   7
  13   1   3 238.574 156.758   4
  13  -1   3 149.015 124.964   4
  13   1   3 270.190 139.974   6
  13  -1   3 101.309 129.053   6
  13   1   3 254.155 183.265   5
  13  -1   3 203.181 149.925   5
  13  -1   4 796.071 157.535  16
  13   1   4 1379.63 222.756   4
  13  -1   4 1216.32 212.436   4
  13   1   4 1284.43 197.451   6
  13  -1   4 1328.71 200.197   6
  13  -2  -4 1725.56 223.486   7
  13   2  -4 1821.31 226.891   7
  13  -2  -4 2162.51 238.560  13
  13  -2  -4 2356.20 296.656   5
  13   2  -4 2129.11 280.707   5
  13  -2  -3 2809.39 390.893  15
  13  -2  -3 2559.42 320.243  13
  13  -2  -3 2421.39 378.698   5
  13   2  -3 2767.65 392.369   5
  13   2  -2 6338.20 608.666  15
  13  -2  -2 5637.51 567.460  15
  13  -2  -2 5210.85 479.697   7
  13   2  -2 5417.96 491.465   7
  13  -2  -2 6394.94 526.919  13
  13  -2  -2 5925.59 584.173   5
  13   2  -2 5313.22 605.195   5
  13  -2  -1 27236.6 1227.20  15
  13  -2  -1 28141.5 1062.28   7
  13   2  -1 27838.9 1052.68   7
  13  -2  -1 26046.5 1044.30  13
  13  -2  -1 27554.4 2287.70  11
  13   2  -1 28998.0 2364.32  11
  13   2  -1 21934.0 1937.48   2
  13  -2  -1 19649.1 1849.27   2
 -13   2  -1 20847.7 2054.16  19
  13  -2  -1 32317.7 1266.00   5
  13   2  -1 32720.2 1263.95   5
  13  -2  -1 25169.3 1063.19  16
  13   2   0 1175.19 308.053  16
  13  -2   0 1172.24 245.421  16
  13  -2   0 1191.32 251.524   5
  13   2   0 1245.20 250.768   5
  13  -2   0 720.955 208.608  15
  13  -2   0 1112.38 213.373   7
  13   2   0 1217.18 222.183   7
  13   2   0 1435.07 481.312   2
  13  -2   0 992.697 422.153   2
  13  -2   0 1065.85 489.080  11
 -13  -2   0-81.0670 323.585  19
 -13   2   0 1687.26 591.334  19
  13   2   1 28014.4 1241.89  16
  13  -2   1 28578.4 1104.20  16
  13  -2   1 22628.2 1052.78  15
  13   2   1 27142.5 1126.44   4
  13  -2   1 27609.6 1159.60   4
  13  -2   1 28128.6 1026.82   7
  13   2   1 29348.9 1089.69   7
  13  -2   1 27113.5 2308.62  11
  13   2   1 29514.5 2487.75  11
  13  -2   1 30164.2 1208.31   5
  13   2   1 28063.2 1272.65   5
 -13  -2   1 30738.6 2813.59  19
 -13   2   1 28170.2 2431.27  19
  13   2   1 26285.0 2102.74   2
  13  -2   1 25594.5 1967.79   2
  13   2   2 5512.69 544.043  16
  13  -2   2 5177.62 497.122  16
  13  -2   2 6173.98 496.424   7
  13   2   2 6425.07 543.536   7
  13   2   2 5518.45 511.665   4
  13  -2   2 5427.57 512.730   4
  13  -2   2 4138.53 446.725   6
  13   2   2 4840.63 445.378   6
  13   2   2 6516.87 619.167   5
  13  -2   2 5315.42 520.679   5
  13  -2   3 2305.87 317.283  16
  13   2   3 2520.57 334.408   4
  13  -2   3 2621.00 353.508   4
  13   2   3 2505.82 330.234   6
  13  -2   3 1594.14 303.210   6
  13   2   3 2907.15 424.150   5
  13  -2   3 2870.05 388.010   5
  13  -2   4 1861.82 229.062  16
  13   2   4 1850.01 245.273   4
  13  -2   4 1946.87 253.065   4
  13   2   4 1889.62 225.339   6
  13  -2   4 1832.73 229.469   6
  13  -3  -4 663.289 174.607   5
  13   3  -4 536.570 147.851   5
  13   3  -4 780.633 150.827   7
  13  -3  -4 834.400 147.057  13
  13  -3  -4 658.855 137.972   7
  13  -3  -3 338.010 191.110   5
  13   3  -3 522.327 227.206   5
  13  -3  -3 712.631 204.589  15
  13  -3  -3 550.375 174.625   7
  13   3  -3 742.796 202.692   7
  13  -3  -3 811.795 198.013  13
  13  -3  -2 5002.28 520.178  15
  13  -3  -2 5046.44 470.370   7
  13   3  -2 5028.38 474.316   7
  13  -3  -2 5957.04 506.580  13
  13  -3  -2 3784.90 519.370   5
  13   3  -2 4535.23 535.007   5
  13  -3  -1 4059.62 471.662  15
  13  -3  -1 4801.26 442.239   7
  13   3  -1 4238.88 422.116   7
  13  -3  -1 3785.65 396.522  13
  13   3  -1 3869.56 801.855   2
  13  -3  -1 4096.14 791.150   2
  13   3  -1 3274.44 870.081  11
 -13   3  -1 4478.63 944.723  19
  13  -3  -1 4632.18 490.968   5
  13   3  -1 4971.83 505.214   5
  13  -3  -1 3676.34 408.566  16
  13  -3   0 154.275 143.569  16
  13  -3   0 307.342 141.958   5
  13   3   0 503.178 192.960   5
  13  -3   0 65.9118 114.510  15
  13  -3   0 170.547 112.579   7
  13   3   0 205.138 123.687   7
  13   3   0 121.371 314.126   2
  13  -3   0 621.183 340.000   2
  13  -3   0 498.837 320.862  11
  13   3   0 638.273 412.925  11
 -13   3   0-123.789 207.129  19
  13   3   1 3715.03 467.649  16
  13  -3   1 4148.30 424.530  16
  13  -3   1 3769.80 438.145  15
  13  -3   1 3859.81 543.337   4
  13  -3   1 4132.15 406.791   7
  13   3   1 4262.67 432.415   7
  13   3   1 3696.44 534.591   4
  13   3   1 5021.19 1083.54  11
  13   3   1 3365.94 764.491   2
  13  -3   1 2853.34 661.652   2
  13  -3   1 3087.80 786.086  11
  13  -3   1 4553.61 477.909   5
  13   3   1 5126.61 547.300   5
 -13  -3   1 2238.18 822.669  19
 -13   3   1 4088.32 906.032  19
  13  -3   2 5271.03 474.741  16
  13  -3   2 3952.58 424.692  15
  13  -3   2 5532.54 476.851   7
  13   3   2 5161.02 477.510   7
  13   3   2 5132.60 521.629   4
  13  -3   2 5522.29 513.414   4
  13   3   2 5517.11 559.954   5
  13  -3   2 5530.61 530.159   5
  13  -3   3 897.425 211.340  16
  13   3   3 820.719 205.412   4
  13  -3   3 808.473 208.711   4
  13  -3   3 881.899 206.136   6
  13   3   3 697.056 189.747   6
  13   3   3 451.190 194.581   5
  13  -3   3 669.098 234.484   5
  13  -3   4 708.475 148.218  16
  13   3   4 558.179 147.133   4
  13  -3   4 643.458 149.144   4
  13  -4  -4 267.204 113.410   5
  13   4  -4 388.054 117.789   5
  13  -4  -4 335.031 85.0088   7
  13   4  -4 491.212 121.340   7
  13  -4  -4 595.078 121.527  13
  13  -4  -3 342.346 150.550   5
  13   4  -3 368.593 202.633   5
  13  -4  -3 1031.90 230.764  15
  13  -4  -3 638.338 161.317   7
  13   4  -3 459.796 166.787   7
  13  -4  -3 878.683 192.851  13
  13  -4  -2 3264.50 410.912  15
  13  -4  -2 3389.78 374.802   7
  13   4  -2 3362.36 395.874   7
  13  -4  -2 3684.46 389.385  13
  13  -4  -2 2435.50 366.363   5
  13   4  -2 3095.31 435.057   5
  13  -4  -1 3622.93 437.531  15
  13  -4  -1 4013.16 402.284   7
  13   4  -1 4332.86 428.362   7
  13  -4  -1 3788.66 390.500  13
  13  -4  -1 4332.82 468.629   5
  13   4  -1 3935.32 452.062   5
  13  -4  -1 3700.52 410.184  16
  13  -4   0 83.3327 118.700  16
  13  -4   0 259.211 138.359   5
  13   4   0 65.9280 135.102   5
  13  -4   0 20.9616 114.838  15
  13  -4   0-9.69291 111.529   7
  13   4   0 299.150 130.665   7
  13   4   0 518.604 340.819   2
  13  -4   0 876.133 390.797   2
  13  -4   0-87.9759 204.284  11
  13   4   0 811.260 458.864  11
 -13   4   0 93.9522 148.776  19
  13   4   0 7.61202 91.6793  17
  13  -4   1 4137.58 421.099  16
  13  -4   1 3814.88 439.480  15
  13  -4   1 4028.62 412.192   7
  13   4   1 4108.88 416.467   7
  13   4   1 2985.03 645.081   4
  13  -4   1 4219.44 648.337   4
  13  -4   1 4169.55 467.634   5
  13   4   1 4930.12 518.241   5
  13  -4   2 3484.04 383.431  16
  13  -4   2 3439.77 398.506  15
  13  -4   2 3453.49 383.677   7
  13   4   2 3422.95 378.271   7
  13   4   2 3634.61 426.064   4
  13  -4   2 3934.87 437.857   4
  13   4   2 3378.63 433.946   5
  13  -4   2 4015.88 456.913   5
  13  -4   3 730.975 196.850  16
  13   4   3 936.762 208.756   4
  13  -4   3 774.585 187.432   4
  13   4   3 237.840 149.454   5
  13  -4   3 369.113 188.525   5
  13  -4   4 470.993 122.468  16
  13   4   4 564.410 145.307   4
  13  -4   4 289.871 115.553   4
  13   5  -4 857.806 123.680   7
  13   5  -4 889.999 136.571   5
  13  -5  -3 2104.16 295.799  15
  13   5  -3 2050.01 268.348   7
  13  -5  -3 2121.68 268.512  13
  13   5  -3 1520.31 274.943   5
  13  -5  -2 141.560 102.641   5
  13   5  -2 12.5774 142.774   5
  13  -5  -2 338.687 153.376  15
  13  -5  -2 542.371 154.578   7
  13   5  -2 541.910 173.447   7
  13  -5  -2 388.828 128.421  13
  13  -5  -1 1251.86 246.186   5
  13  -5  -1 1662.24 299.319  15
  13  -5  -1 1653.44 252.569   7
  13   5  -1 2072.52 306.732   7
  13   5  -1 1951.18 328.399   5
  13  -5  -1 1390.36 243.514  16
  13  -5   0 906.586 227.807   5
  13   5   0 648.537 226.838   5
  13  -5   0 1060.96 231.854  16
  13  -5   0 1019.07 231.069  15
  13  -5   0 840.877 187.565   7
  13   5   0 1030.88 209.960   7
  13   5   0 1144.74 211.945  17
  13  -5   1 2112.00 314.869  16
  13  -5   1 1665.85 298.290  15
  13  -5   1 1747.72 265.492   7
  13   5   1 2106.83 295.040   7
  13   5   1 982.398 712.524   4
  13  -5   1 1132.02 634.322   4
  13  -5   1 2027.49 321.921   5
  13   5   1 1565.43 302.923   5
  13  -5   2 516.648 168.839  16
  13  -5   2 312.328 141.820  15
  13  -5   2 656.651 164.782   7
  13   5   2 276.329 111.812   7
  13   5   2 492.482 337.356   4
  13  -5   2 653.269 293.152   4
  13   5   2 358.624 143.653   5
  13  -5   2 297.562 136.070   5
  13  -5   3 2207.93 296.860  16
  13  -5   3 1828.56 256.399  15
  13   5   3 2221.51 327.401   4
  13  -5   3 1761.54 267.069   4
  13  -5   4 1519.57 193.522  16
  13  -6  -4 4524.62 264.010  13
  13  -6  -3 2906.69 320.908  15
  13   6  -3 2265.37 245.644   7
  13  -6  -3 2668.66 288.569  13
  13  -6  -2 972.983 228.912  15
  13  -6  -2 1148.37 212.961  13
  13   6  -2 735.159 178.209   7
  13  -6  -1 2223.28 347.306  15
  13  -6   0 2656.03 347.683  16
  13  -6   0 2849.89 386.130  15
  13   6   0 2757.52 345.965  17
  13  -6   1 1878.15 300.555  16
  13  -6   1 1917.12 325.893  15
  13  -6   2 1152.73 226.243  16
  13  -6   2 957.751 234.173  15
  13  -6   3 2938.21 322.144  16
  13  -6   3 2550.77 300.554  15
  13  -6   4 4673.05 301.607  16
  13  -7  -3 2007.74 248.367  15
  13  -7  -3 2344.19 252.831  13
  13  -7  -2 895.346 218.612  15
  13  -7  -2 917.852 186.938  13
  13  -7  -1 615.886 214.393  15
  13   7  -1 723.006 202.476  17
  13  -7   0 447.308 167.381  16
  13  -7   0 353.739 180.771  15
  13   7   0 487.575 158.676  17
  13  -7   1 547.961 182.961  16
  13  -7   1 689.852 211.359  15
  13   7   1 394.285 120.389  17
  13  -7   2 900.920 204.209  16
  13  -7   2 896.068 211.673  15
  13  -7   3 2345.23 279.313  16
  13  -7   3 2231.86 266.044  15
  13  -8  -3 815.751 143.385  15
  13  -8  -3 1078.55 156.536  13
  13   8  -3 1157.50 166.765  17
  13  -8  -2 176.930 125.733  15
  13  -8  -2 167.815 88.4773  13
  13   8  -2 198.150 121.398  17
  13  -8  -1 6826.29 562.634  15
  13   8  -1 7540.58 532.487  17
  13  -8   0 162.579 161.839  15
  13   8   0 279.076 147.496  17
  13  -8   1 6707.58 508.642  16
  13  -8   1 7163.86 583.815  15
  13   8   1 6396.23 486.249  17
  13  -8   2 85.5538 109.621  16
  13  -8   2 88.3707 106.484  15
  13  -8   3 1025.85 166.880  16
  13  -8   3 1037.76 182.546  15
  13  -9  -3 4933.13 274.356  13
  13   9  -3 5932.54 307.748  17
  13  -9  -2 147.079 95.8453  15
  13  -9  -2 163.147 71.9638  13
  13   9  -2 220.527 105.997  17
  13  -9  -1 912.953 227.197  15
  13   9  -1 1024.35 201.615  17
  13  -9   0 2055.25 333.967  15
  13   9   0 1727.95 261.720  17
  13  -9   1 877.160 228.773  15
  13   9   1 824.546 181.320  17
  13  -9   2 51.5180 68.2550  16
  13  -9   2 272.976 136.617  15
  13  -9   3 5576.02 323.225  16
  13  -9   3 6247.94 373.812  15
  13 -10  -2 1226.93 166.275  15
  13  10  -2 1918.97 212.022  17
  13 -10  -1 2164.73 292.689  15
  13  10  -1 2413.10 268.211  17
  13 -10   0 1901.55 294.592  15
  13  10   0 1630.13 237.796  17
  13 -10   1 2448.86 321.632  15
  13  10   1 2115.61 261.028  17
  13 -10   2 1834.14 241.114  15
  13  11  -2 474.514 92.8346  17
  13 -11  -1 40.9366 67.2786  15
  13  11  -1 8.84123 74.3638  17
  13 -11   0 2287.95 279.757  15
  13  11   0 2435.93 260.682  17
  13 -11   1-96.7699 95.4039  15
  13  11   1-4.91986 62.8365  17
  13 -11   2 560.505 118.611  15
  13  12  -1 267.492 72.2341  17
  13  12   0 229.924 81.9487  17
  14   0  -4 340.444 120.399   5
  14   0  -4 278.812 98.2351   7
  14   0  -3 4863.17 415.528   7
  14   0  -3 5407.89 443.288  13
  14   0  -3 5798.00 521.490   5
  14   0  -2 39728.3 1296.72  13
  14   0  -2 38359.4 1341.35   5
  14   0  -1 16620.9 975.895  15
  14   0  -1 16132.1 790.158   7
  14   0  -1 17720.9 869.661  13
  14   0  -1 17600.4 913.292   5
  14   0   0 13601.7 826.149  16
  14   0   0 12622.7 689.819   7
  14   0   0 13214.2 1702.23  11
  14   0   0 12492.0 1397.86   2
  14   0   0 13460.3 785.192   5
 -14   0   0 11732.3 1699.69  19
  14   0   1 17473.7 931.579  16
  14   0   1 14755.8 913.947   4
  14   0   1 15570.2 767.103   7
  14   0   1 16065.6 884.141   5
  14   0   2 32908.8 1118.14   7
  14   0   2 31207.8 1176.15   4
  14   0   2 34964.6 1294.26   5
  14   0   3 4967.64 449.611  16
  14   0   3 4551.84 428.911   4
  14   0   3 4569.68 481.329   5
  14   0   4 278.280 111.776   4
  14  -1  -4 975.776 153.135   7
  14   1  -4 939.498 146.130   7
  14  -1  -4 1401.22 201.861   5
  14   1  -4 1049.09 172.708   5
  14  -1  -3 404.609 169.874   5
  14   1  -3 561.606 210.973   5
  14  -1  -3 578.760 220.148  15
  14  -1  -3 658.528 178.306   7
  14   1  -3 456.141 151.166   7
  14  -1  -3 444.599 146.694  13
  14   1  -2 4600.64 514.771  15
  14  -1  -2 4778.06 522.975  15
  14  -1  -2 4429.48 427.003   7
  14   1  -2 4434.14 423.607   7
  14  -1  -2 5305.29 473.219  13
  14  -1  -2 5697.90 536.232   5
  14   1  -2 5435.56 524.725   5
  14  -1  -1 675.222 199.167   5
  14   1  -1 590.897 189.520   5
  14   1  -1 618.177 200.381  15
  14  -1  -1 743.294 229.896  15
  14  -1  -1 418.101 148.773   7
  14   1  -1 484.120 165.407   7
  14  -1  -1 567.865 162.500  13
  14   1   0 70833.8 1987.97  16
  14  -1   0 72001.1 1855.11  16
  14  -1   0 65943.2 1895.30  15
  14  -1   0 75673.6 1697.70   7
  14   1   0 75050.6 1672.21   7
  14  -1   0 66971.9 3945.37  11
  14   1   0 68491.9 3975.67  11
  14   1   0 73128.5 3379.70   2
  14  -1   0 79937.7 1923.25   5
  14   1   0 79597.8 1901.34   5
  14  -1   0 70206.7 3289.87   2
 -14   1   0 64791.2 3959.08  19
  14  -1   1 467.071 177.534   5
  14   1   1 505.576 200.471   5
  14   1   1 434.999 198.977  16
  14  -1   1 416.636 154.403  16
  14  -1   1 542.167 163.584   7
  14   1   1 642.817 170.052   7
  14   1   1 672.813 450.503   4
  14  -1   1 469.853 433.039   4
  14   1   2 4637.79 500.736  16
  14  -1   2 5046.11 492.762  16
  14  -1   2 4763.37 436.263   7
  14   1   2 5100.48 461.489   7
  14   1   2 4424.82 461.839   4
  14  -1   2 4839.04 484.812   4
  14   1   2 4802.86 505.638   5
  14  -1   2 4940.10 492.842   5
  14  -1   3 325.478 138.522  16
  14   1   3 474.495 163.356   4
  14  -1   3 466.235 165.179   4
  14   1   3 673.766 223.949   5
  14  -1   3 623.010 220.019   5
  14  -1   4 1042.51 179.508   4
  14   1   4 962.225 173.961   4
  14  -2  -4 918.558 144.371   7
  14   2  -4 915.712 148.058   7
  14  -2  -4 1353.64 193.964   5
  14   2  -4 1108.34 171.068   5
  14  -2  -3 4296.81 445.345  15
  14  -2  -3 4005.00 371.290   7
  14   2  -3 4047.80 373.166   7
  14  -2  -3 4370.53 382.371  13
  14  -2  -3 5116.86 473.126   5
  14   2  -3 4494.67 445.883   5
  14   2  -2 2956.06 433.309  15
  14  -2  -2 2974.17 415.862  15
  14  -2  -2 2885.92 352.239   7
  14   2  -2 2388.88 314.832   7
  14  -2  -2 2800.57 343.639  13
  14  -2  -2 2877.61 388.159   5
  14   2  -2 2955.80 394.968   5
  14  -2  -1 20473.2 1064.43  15
  14  -2  -1 21636.9 927.827   7
  14   2  -1 20458.1 895.940   7
  14  -2  -1 20012.1 878.270  13
  14  -2  -1 23781.3 1075.49   5
  14   2  -1 23493.6 1061.64   5
  14  -2   0 2109.99 327.609  16
  14  -2   0 1678.25 311.422  15
  14  -2   0 2080.39 297.264   7
  14   2   0 1716.92 268.233   7
  14  -2   0 2098.17 331.676   5
  14   2   0 2175.16 347.613   5
  14   2   1 21513.0 1118.02  16
  14  -2   1 21484.6 982.399  16
  14  -2   1 17754.8 941.972  15
  14   2   1 18333.7 1107.86   4
  14  -2   1 20532.9 1121.80   4
  14  -2   1 20969.7 905.306   7
  14   2   1 21472.7 932.944   7
  14  -2   1 20777.4 1015.59   5
  14   2   1 20716.1 1068.09   5
  14   2   2 2297.29 388.014  16
  14  -2   2 2516.44 340.016  16
  14  -2   2 2277.99 311.046   7
  14   2   2 2960.59 360.753   7
  14   2   2 2371.35 362.703   4
  14  -2   2 1813.72 333.426   4
  14   2   2 2894.94 412.548   5
  14  -2   2 2334.90 353.751   5
  14  -2   3 4322.39 401.332  16
  14   2   3 4244.23 407.298   4
  14  -2   3 3962.28 395.035   4
  14   2   3 4278.36 473.157   5
  14  -2   3 3825.40 432.326   5
  14  -2   4 904.951 145.227  16
  14   2   4 1135.92 187.173   4
  14  -2   4 1018.61 174.234   4
  14  -3  -4 86.7604 67.8249   5
  14   3  -4 179.635 81.5124   5
  14  -3  -4 2.01120 43.9109   7
  14   3  -4 134.794 64.0942   7
  14  -3  -4 84.1849 66.1654  13
  14  -3  -3 7026.42 544.903  15
  14  -3  -3 6769.41 463.961   7
  14   3  -3 6911.06 476.663   7
  14  -3  -3 7867.05 497.826  13
  14  -3  -3 7626.01 564.529   5
  14   3  -3 7877.19 570.923   5
  14  -3  -2 9568.68 698.649  15
  14  -3  -2 10158.9 623.063   7
  14   3  -2 10102.1 624.838   7
  14  -3  -2 10746.6 641.543  13
  14  -3  -2 11961.0 751.770   5
  14   3  -2 11082.5 754.589   5
  14  -3  -1 5460.41 551.300  15
  14  -3  -1 6339.13 512.950   7
  14   3  -1 5671.51 478.885   7
  14  -3  -1 4908.94 429.838  13
  14  -3  -1 6306.95 555.171   5
  14   3  -1 6166.94 559.669   5
  14  -3   0 8576.13 631.764  16
  14  -3   0 8156.45 651.448  15
  14  -3   0 9280.94 612.921   7
  14   3   0 8677.52 593.797   7
  14  -3   0 8898.18 696.228   5
  14   3   0 9292.65 707.326   5
  14  -3   1 5511.97 500.453  16
  14  -3   1 5161.25 511.474  15
  14  -3   1 5872.31 496.045   7
  14   3   1 5763.40 502.230   7
  14  -3   1 4405.63 771.038   4
  14  -3   1 4943.83 526.310   5
  14   3   1 5896.93 584.330   5
  14   3   1 5359.70 593.431  16
  14  -3   2 10075.2 651.075  16
  14  -3   2 8061.76 593.318  15
  14  -3   2 10624.7 635.059   7
  14   3   2 10661.0 667.503   7
  14   3   2 9471.75 698.560   4
  14  -3   2 9982.10 707.414   4
  14   3   2 10837.9 760.646   5
  14  -3   2 11033.3 735.066   5
  14  -3   3 7231.98 509.904  16
  14   3   3 6658.53 502.135   4
  14  -3   3 7254.38 521.603   4
  14   3   3 5376.94 511.005   5
  14  -3   3 6501.30 552.893   5
  14  -3   4 78.8847 52.6500  16
  14   3   4 89.9883 140.029   4
  14  -3   4 34.6007 138.217   4
  14   4  -4 236.058 71.2562   5
  14   4  -4 220.031 66.1778   7
  14  -4  -4 246.544 72.1392  13
  14  -4  -3 316.156 143.750   5
  14   4  -3 448.269 143.852   5
  14  -4  -3 594.647 176.733  15
  14  -4  -3 334.433 112.092   7
  14   4  -3 414.283 130.186   7
  14  -4  -3 386.416 120.208  13
  14  -4  -2 2400.00 347.670  15
  14  -4  -2 2616.51 310.259   7
  14   4  -2 3026.71 344.799   7
  14  -4  -2 2554.00 307.179  13
  14  -4  -2 2614.86 352.221   5
  14   4  -2 2961.50 386.191   5
  14  -4  -1 37312.4 1199.48   7
  14   4  -1 38445.1 1227.11   7
  14  -4  -1 38464.0 1346.53   5
  14   4  -1 41384.0 1401.84   5
  14  -4   0 15279.1 820.330  16
  14  -4   0 14542.8 863.411  15
  14  -4   0 16606.4 811.032   7
  14   4   0 16540.4 819.803   7
  14  -4   0 16087.5 922.982   5
  14   4   0 15253.1 911.389   5
  14  -4   1 36216.4 1244.03  16
  14  -4   1 34303.5 1280.88  15
  14  -4   1 38677.3 1236.65   7
  14   4   1 36055.9 1211.85   7
  14  -4   1 39549.8 1404.23   5
  14   4   1 38759.9 1406.18   5
  14  -4   2 2595.56 333.478  16
  14  -4   2 2455.47 332.190  15
  14  -4   2 2217.55 304.686   7
  14   4   2 2095.54 294.198   7
  14   4   2 3156.63 491.737   4
  14  -4   2 2585.55 467.643   4
  14   4   2 2570.05 371.703   5
  14  -4   2 2840.96 386.070   5
  14  -4   3 433.753 155.560  16
  14   4   3 465.126 254.593   4
  14  -4   3 506.958 221.196   4
  14  -4   3 369.537 164.658   5
  14  -4   4 267.198 86.1326  16
  14   4   4 45.8630 192.346   4
  14  -5  -4 880.911 112.687  13
  14  -5  -3-18.0494 73.2408   5
  14   5  -3 61.1026 81.4069   5
  14  -5  -3 8.52040 112.836  15
  14   5  -3 82.0586 63.2837   7
  14  -5  -3 68.9603 83.1736  13
  14  -5  -2 17415.6 873.027  15
  14  -5  -2 15709.3 700.502   7
  14   5  -2 19414.1 814.571   7
  14  -5  -2 18325.6 778.203  13
  14  -5  -2 16676.2 799.125   5
  14   5  -2 19672.6 909.105   5
  14  -5  -1 4046.99 462.410  15
  14  -5  -1 4590.99 408.077   7
  14   5  -1 4680.89 429.064   7
  14  -5  -1 4361.21 444.144   5
  14   5  -1 5211.76 495.060   5
  14  -5   0 645.873 179.510   5
  14   5   0 620.747 212.655   5
  14  -5   0 312.450 129.615  16
  14  -5   0 446.220 189.320  15
  14  -5   0 503.443 155.062   7
  14   5   0 507.763 160.206   7
  14   5   0 424.222 137.079  17
  14  -5   1 4319.47 443.805  16
  14  -5   1 4168.06 458.444  15
  14  -5   1 4235.64 403.063   7
  14   5   1 4292.03 408.699   7
  14  -5   1 4109.72 462.550   5
  14   5   1 4515.08 473.438   5
  14  -5   2 18900.1 850.814  16
  14  -5   2 17309.7 844.495  15
  14  -5   2 16204.2 748.783   7
  14   5   2 13861.2 680.373   7
  14   5   2 8800.79 862.646   4
  14  -5   2 11582.2 852.400   4
  14   5   2 12405.4 737.527   5
  14  -5   2 13916.4 801.169   5
  14  -5   3 63.2930 96.4054  16
  14  -5   3-42.1535 67.3076  15
  14   5   3-288.944 358.326   4
  14  -5   3-115.269 306.710   4
  14  -5   4 864.760 130.157  16
  14  -6  -3 1002.62 185.014  15
  14  -6  -3 1248.17 179.836  13
  14  -6  -2 613.879 182.556  15
  14   6  -2 317.006 110.972   7
  14  -6  -2 739.154 159.678  13
  14  -6  -1 1575.77 299.663  15
  14   6  -1 2060.96 287.586  17
  14  -6   0 186.885 137.301  16
  14  -6   0 87.5360 116.387  15
  14   6   0 422.280 147.135  17
  14  -6   1 1883.50 294.836  16
  14  -6   1 1487.40 293.496  15
  14  -6   2 678.182 187.112  16
  14  -6   2 672.831 172.333  15
  14  -6   3 1258.00 205.125  16
  14  -6   3 1220.23 184.865  15
  14  -7  -3 3211.64 289.526  15
  14  -7  -3 3790.43 276.992  13
  14   7  -3 3529.54 282.569  17
  14  -7  -2 4765.89 429.225  15
  14  -7  -2 4109.53 333.141  13
  14  -7  -1 4359.36 452.217  15
  14   7  -1 4883.27 420.965  17
  14  -7   0 32140.2 1228.82  15
  14   7   0 33381.5 1078.81  17
  14  -7   1 3933.16 401.540  16
  14  -7   1 4510.71 464.440  15
  14   7   1 3197.78 324.814  17
  14  -7   2 5094.30 421.191  16
  14  -7   2 4817.72 434.559  15
  14  -7   3 4303.29 330.984  16
  14  -7   3 3199.46 287.255  15
  14  -8  -3 310.477 75.2284  13
  14   8  -3 306.826 85.4106  17
  14  -8  -2 902.426 183.423  15
  14  -8  -2 816.088 136.011  13
  14   8  -2 1027.02 182.091  17
  14  -8  -1 3481.67 397.052  15
  14   8  -1 3670.59 354.146  17
  14  -8   0 9222.02 645.013  15
  14   8   0 9001.81 554.792  17
  14  -8   1 3031.14 339.079  16
  14  -8   1 3365.46 391.794  15
  14   8   1 2537.93 291.008  17
  14  -8   2 1078.00 190.452  16
  14  -8   2 1083.41 220.353  15
  14  -8   3 250.452 91.7646  16
  14  -8   3 84.9706 51.0630  15
  14  -9  -2 23.8211 73.3844  15
  14   9  -2 118.591 77.6076  17
  14  -9  -1 1652.17 266.155  15
  14   9  -1 1740.08 240.725  17
  14  -9   0-8.65024 134.638  15
  14   9   0 123.910 85.6042  17
  14  -9   1 1564.32 261.918  15
  14   9   1 1510.87 219.510  17
  14  -9   2 2.86091 63.1725  16
  14  -9   2 86.1714 84.4795  15
  14  10  -2 172.188 66.4992  17
  14 -10  -1 7717.47 477.800  15
  14  10  -1 9232.88 465.981  17
  14 -10   0 4662.33 410.188  15
  14  10   0 4785.24 362.312  17
  14 -10   1 8364.00 518.131  15
  14  10   1 6472.51 387.673  17
  14 -10   2 112.365 65.4214  15
  14  11  -1 3700.43 257.448  17
  14 -11   0 3653.52 301.788  15
  14  11   0 3689.69 278.133  17
  14 -11   1 3538.24 282.323  15
  15   0  -4-51.3962 59.6514   5
  15   0  -4 58.0171 54.4218   7
  15   0  -3-72.9598 114.900   5
  15   0  -3-58.7544 106.107   7
  15   0  -2 17.2219 126.896   5
  15   0  -2 14.0163 123.603  15
  15   0  -2 64.6113 116.154   7
  15   0  -1-93.9607 150.921   5
  15   0  -1 85.1227 112.872  15
  15   0  -1 8.89171 102.661   7
  15   0   0 12.2164 206.304  16
  15   0   0-62.7240 125.425   5
  15   0   0 69.2542 92.9600   7
  15   0   1 16.3249 133.734   5
  15   0   1-19.5896 161.227  16
  15   0   1 15.9758 95.1108   7
  15   0   1-214.213 721.595   4
  15   0   2 9.99211 131.766  16
  15   0   2 51.9355 105.120   7
  15   0   2-68.0110 288.701   4
  15   0   2-88.0196 149.038   5
  15   0   3-89.9780 122.461  16
  15   0   3-4.59151 169.889   4
  15   0   3 76.7969 128.252   5
  15   0   4 124.864 182.134   4
  15  -1  -4 206.241 84.5562   5
  15   1  -4 46.1787 55.0184   5
  15  -1  -4 44.7518 46.1959   7
  15   1  -4 31.0107 50.6677   7
  15  -1  -3 1644.39 227.933   7
  15   1  -3 1686.66 230.224   7
  15  -1  -3 1623.64 251.854   5
  15   1  -3 1764.06 265.938   5
  15   1  -2 8263.87 675.502  15
  15  -1  -2 9612.31 711.180  15
  15  -1  -2 8913.77 570.967   7
  15   1  -2 9013.37 566.413   7
  15  -1  -2 9876.44 601.000  13
  15  -1  -2 10399.0 673.431   5
  15   1  -2 11097.0 691.600   5
  15   1  -1 5596.87 554.386  15
  15  -1  -1 5966.19 577.591  15
  15  -1  -1 6106.43 487.586   7
  15   1  -1 6093.13 486.579   7
  15  -1  -1 6528.21 553.639   5
  15   1  -1 7170.98 578.325   5
  15  -1   0 10198.8 729.516  16
  15  -1   0 9755.90 731.635  15
  15  -1   0 10820.4 655.972   7
  15   1   0 10946.1 651.737   7
  15  -1   0 10778.6 734.311   5
  15   1   0 11646.8 750.702   5
  15   1   0 11863.9 833.596  16
  15   1   1 6797.97 613.274  16
  15  -1   1 6356.12 558.547  16
  15  -1   1 6335.73 503.913   7
  15   1   1 6124.37 494.230   7
  15   1   1 4515.00 898.227   4
  15  -1   1 3947.67 878.278   4
  15  -1   1 6084.88 563.152   5
  15   1   1 6186.24 567.440   5
  15   1   2 9257.79 682.121  16
  15  -1   2 9967.25 668.919  16
  15  -1   2 9304.56 583.009   7
  15   1   2 9391.17 598.004   7
  15   1   2 8466.00 675.425   4
  15  -1   2 9539.40 706.350   4
  15   1   2 9083.71 664.437   5
  15  -1   2 9670.14 670.188   5
  15  -1   3 1781.21 264.361  16
  15   1   3 1415.78 280.939   4
  15  -1   3 1542.53 289.268   4
  15   1   3 1821.96 303.305   5
  15  -1   3 1861.75 289.056   5
  15   1   4-58.4320 184.026   4
  15  -1   4-133.081 195.445   4
  15  -2  -4 108.595 62.3141   5
  15   2  -4 124.423 65.4384   5
  15  -2  -4-6.88595 32.7293   7
  15   2  -4 54.4800 46.7696   7
  15  -2  -3 3621.17 383.592  15
  15  -2  -3 3561.25 316.163   7
  15   2  -3 3641.44 317.484   7
  15  -2  -3 3683.02 325.359  13
  15  -2  -3 4042.88 375.994   5
  15   2  -3 3889.71 372.036   5
  15  -2  -2 1825.53 314.767  15
  15  -2  -2 1785.09 261.370   7
  15   2  -2 1765.70 266.434   7
  15  -2  -2 2209.14 286.436  13
  15  -2  -2 2010.11 316.473   5
  15   2  -2 2253.90 330.131   5
  15  -2  -1 384.733 167.725   5
  15   2  -1 51.0718 127.496   5
  15  -2  -1 135.082 140.685  15
  15  -2  -1 232.889 131.838   7
  15   2  -1 259.391 144.343   7
  15  -2  -1 258.709 117.776  13
  15  -2   0 111.187 137.813  16
  15  -2   0-3.02081 134.988   5
  15   2   0 51.4934 128.899   5
  15  -2   0-57.7807 158.168  15
  15  -2   0-4.81826 104.904   7
  15   2   0 43.5937 92.6923   7
  15  -2   1 150.613 156.628   5
  15   2   1 19.4931 145.342   5
  15   2   1 203.807 218.134  16
  15  -2   1 233.682 152.257  16
  15  -2   1 75.0890 97.4409  15
  15  -2   1 331.945 156.437   7
  15   2   1 172.576 125.858   7
  15   2   1-72.4852 815.377   4
  15  -2   1 0.82763 829.375   4
  15   2   2 2182.12 344.652  16
  15  -2   2 1647.49 282.326  16
  15  -2   2 1647.87 260.287   7
  15   2   2 1899.39 285.485   7
  15   2   2 1835.46 484.715   4
  15  -2   2 1432.88 457.034   4
  15   2   2 1684.16 299.500   5
  15  -2   2 1491.08 279.214   5
  15  -2   3 3513.41 345.642  16
  15   2   3 3092.86 386.361   4
  15  -2   3 3795.74 416.981   4
  15   2   3 3039.28 376.712   5
  15  -2   3 4518.48 427.448   5
  15  -2   4-79.2228 212.074   4
  15   2   4-127.703 213.139   4
  15  -3  -3 2495.82 304.093  15
  15  -3  -3 1885.42 225.986   7
  15   3  -3 2103.97 238.929   7
  15  -3  -3 2215.20 248.278  13
  15  -3  -3 2337.98 279.527   5
  15   3  -3 2160.46 268.301   5
  15  -3  -2 2961.10 379.664  15
  15  -3  -2 3119.90 329.076   7
  15   3  -2 2516.09 304.603   7
  15  -3  -2 2772.95 305.546  13
  15  -3  -2 3265.33 373.327   5
  15   3  -2 3171.23 378.547   5
  15  -3  -1 6748.16 597.274  15
  15  -3  -1 6685.46 511.772   7
  15   3  -1 6497.28 500.797   7
  15  -3  -1 7066.59 582.046   5
  15   3  -1 6778.45 563.423   5
  15  -3   0 10205.3 696.874  16
  15  -3   0 9644.17 701.099  15
  15  -3   0 11374.0 676.621   7
  15   3   0 10998.5 659.305   7
  15  -3   0 10206.8 760.515   5
  15   3   0 8456.24 715.076   5
  15  -3   1 6181.02 527.343  16
  15  -3   1 5160.41 499.877  15
  15  -3   1 7277.24 535.357   7
  15   3   1 6700.13 526.497   7
  15   3   1 4003.96 969.591   4
  15  -3   1 5696.39 972.008   4
  15  -3   1 7061.21 609.335   5
  15   3   1 6272.95 583.017   5
  15  -3   2 2807.26 343.149  16
  15  -3   2 2567.29 322.329   7
  15   3   2 2957.36 343.999   7
  15   3   2 3176.78 582.096   4
  15  -3   2 3185.45 593.326   4
  15   3   2 3329.27 423.888   5
  15  -3   2 3060.37 384.842   5
  15  -3   3 2295.10 274.304  16
  15  -3   3 2421.73 389.537   4
  15   3   3 2143.12 380.788   4
  15   3   3 1575.15 267.105   5
  15  -3   3 1852.60 284.459   5
  15  -4  -3 1247.51 212.952  15
  15  -4  -3 884.822 170.412   5
  15  -4  -3 900.207 145.349   7
  15   4  -3 1192.33 174.183   7
  15  -4  -3 1322.28 182.801  13
  15   4  -3 1177.89 196.056   5
  15  -4  -2 2561.89 340.938  15
  15  -4  -2 2545.69 289.887   7
  15   4  -2 2629.52 298.155   7
  15  -4  -2 2305.79 267.192  13
  15  -4  -2 2643.32 327.160   5
  15   4  -2 2762.14 335.729   5
  15  -4  -1 357.079 153.919   5
  15   4  -1 502.431 173.478   5
  15  -4  -1 264.022 156.751  15
  15  -4  -1 410.447 137.100   7
  15   4  -1 487.630 168.488   7
  15  -4   0 399.884 162.749   5
  15   4   0 100.407 141.317   5
  15  -4   0 254.157 141.589  16
  15  -4   0 224.625 159.509  15
  15  -4   0 66.6103 94.2662   7
  15   4   0 29.9809 93.1788   7
  15  -4   1 712.470 215.685   5
  15   4   1 421.765 177.665   5
  15  -4   1 425.033 159.424  16
  15  -4   1 328.578 158.309  15
  15  -4   1 397.414 146.017   7
  15   4   1 379.523 163.795   7
  15  -4   2 2502.64 315.771  16
  15  -4   2 2069.81 292.975  15
  15  -4   2 2736.80 315.534   7
  15   4   2 1431.55 238.754   7
  15   4   2 822.765 659.553   4
  15  -4   2 1415.57 617.537   4
  15   4   2 1874.56 298.846   5
  15  -4   2 2674.28 355.978   5
  15  -4   3 1280.53 207.259  16
  15   4   3 1339.55 439.039   4
  15  -4   3 1242.08 414.619   4
  15  -5  -3 3255.91 309.445  15
  15  -5  -3 2988.92 255.479  13
  15  -5  -2 2818.41 347.387  15
  15  -5  -2 1994.78 234.916   7
  15   5  -2 2739.42 291.839   7
  15  -5  -2 2789.39 282.401  13
  15  -5  -2 2686.16 304.441   5
  15   5  -2 2736.77 312.904   5
  15  -5  -1 942.285 204.338   5
  15   5  -1 859.265 223.229   5
  15  -5  -1 683.217 211.546  15
  15  -5  -1 695.633 168.826   7
  15   5  -1 717.389 187.183   7
  15   5  -1 667.312 169.538  17
  15  -5   0 12.9030 94.6369   5
  15   5   0-3.23471 116.670   5
  15  -5   0 10.2546 122.201  16
  15  -5   0-8.49971 124.188  15
  15  -5   0 35.0109 83.7880   7
  15   5   0-22.6537 89.1492   7
  15  -5   1 667.306 197.683   5
  15   5   1 798.210 213.258   5
  15  -5   1 645.546 197.949  16
  15  -5   1 587.586 198.650  15
  15  -5   1 505.899 153.557   7
  15   5   1 441.930 141.834   7
  15  -5   2 2869.36 337.153  16
  15  -5   2 2517.68 310.671  15
  15  -5   2 1616.23 239.293   7
  15   5   2 1204.53 205.126   7
  15  -5   2 1860.88 291.166   5
  15   5   2 1122.88 230.545   5
  15  -5   3 3464.11 305.664  16
  15  -6  -3 46.2828 67.9446  15
  15  -6  -3 16.5253 48.0305  13
  15  -6  -2 1756.71 261.700  15
  15  -6  -2 1548.14 197.369  13
  15  -6  -1 1579.95 285.841  15
  15   6  -1 1434.37 229.277  17
  15  -6   0 7460.71 550.298  16
  15  -6   0 7593.97 600.169  15
  15   6   0 6542.96 446.432  17
  15  -6   1 1599.32 271.695  16
  15  -6   1 1496.64 267.009  15
  15  -6   2 1970.64 270.792  16
  15  -6   2 1533.30 241.014  15
  15  -6   3 123.148 89.9028  16
  15  -7  -3 1571.08 145.881  13
  15   7  -3 1513.51 159.168  17
  15  -7  -2 1850.25 254.002  15
  15   7  -2 1830.78 227.055  17
  15  -7  -1 1524.26 262.173  15
  15   7  -1 1713.80 236.386  17
  15  -7   0 167.233 112.390  16
  15  -7   0 236.918 155.690  15
  15   7   0 48.7366 63.6841  17
  15  -7   1 1498.55 248.757  16
  15  -7   1 1610.29 267.520  15
  15  -7   2 1886.24 252.823  16
  15  -7   2 1822.85 249.338  15
  15  -7   3 2417.73 222.500  16
  15  -8  -2 506.853 129.102  15
  15   8  -2 513.235 118.907  17
  15  -8  -1 933.005 213.026  15
  15   8  -1 896.695 173.137  17
  15  -8   0 1395.85 261.173  15
  15   8   0 1578.02 220.480  17
  15  -8   1 446.460 142.151  16
  15  -8   1 929.678 210.350  15
  15  -8   2 476.272 133.940  16
  15  -8   2 571.472 147.056  15
  15  -9  -2 937.123 144.234  15
  15   9  -2 1316.74 152.837  17
  15  -9  -1 3316.90 326.480  15
  15   9  -1 3139.98 275.678  17
  15  -9   0-97.8326 115.087  15
  15   9   0 106.666 72.9108  17
  15  -9   1 2592.72 302.944  15
  15  -9   2 1332.65 182.983  15
  15 -10  -1 323.209 95.9369  15
  15  10  -1 319.398 83.2585  17
  15 -10   0 2711.18 280.522  15
  15  10   0 2269.23 214.138  17
  15 -10   1 488.222 129.819  15
  16   0  -3 6743.55 394.153   7
  16   0  -3 6731.52 438.700   5
  16   0  -2 4635.91 470.760  15
  16   0  -2 4752.03 384.675   7
  16   0  -2 5068.84 438.483   5
  16   0  -1 6676.38 583.581  15
  16   0  -1 6892.85 504.565   7
  16   0  -1 7310.92 568.330   5
  16   0   0 99.2895 136.632   5
  16   0   0 310.538 155.135   7
  16   0   1 7227.61 608.688  16
  16   0   1 7483.25 531.941   7
  16   0   1 6368.13 564.680   5
  16   0   2 5119.86 468.266  16
  16   0   2 5454.51 427.889   7
  16   0   2 4371.77 742.221   4
  16   0   2 5026.90 462.353   5
  16   0   3 5702.45 399.346  16
  16   0   3 5678.04 553.556   4
  16  -1  -3 1482.69 191.536   7
  16   1  -3 1316.38 179.791   7
  16  -1  -3 1460.14 214.060   5
  16   1  -3 1410.08 208.894   5
  16  -1  -2 4365.25 448.883  15
  16  -1  -2 4668.06 385.579   7
  16   1  -2 4463.13 374.435   7
  16  -1  -2 5459.91 458.738   5
  16   1  -2 5070.44 439.014   5
  16  -1  -1 4605.30 484.220  15
  16  -1  -1 4539.18 411.256   7
  16   1  -1 4594.84 409.021   7
  16  -1  -1 4959.07 472.402   5
  16   1  -1 4762.09 458.595   5
  16  -1   0 929.524 303.959  16
  16  -1   0 747.594 234.972   5
  16   1   0 599.485 222.247   5
  16  -1   0 619.732 171.128  15
  16   1   0 1126.02 226.167   7
  16  -1   0 1009.64 215.239   7
  16   1   1 5229.75 555.840  16
  16  -1   1 4486.78 485.468  16
  16  -1   1 4518.02 423.160   7
  16   1   1 4664.26 421.333   7
  16  -1   1 3992.53 450.016   5
  16   1   1 4468.49 468.103   5
  16   1   2 4828.00 456.523  16
  16  -1   2 5148.89 462.677  16
  16  -1   2 5004.77 416.993   7
  16   1   2 4735.57 405.896   7
  16   1   2 5077.16 755.376   4
  16  -1   2 4783.48 747.429   4
  16   1   2 4707.76 453.003   5
  16  -1   2 4904.36 466.178   5
  16  -1   3 1084.30 200.709  16
  16   1   3 1014.29 405.174   4
  16  -1   3 1599.37 420.059   4
  16  -1   3 1540.63 244.884   5
  16   1   3 1249.93 222.728   5
  16  -2  -3 4780.89 325.509   7
  16   2  -3 4847.72 323.650   7
  16  -2  -3 4835.76 372.174   5
  16   2  -3 4527.45 356.568   5
  16  -2  -2 468.590 158.165   5
  16   2  -2 342.896 161.389   5
  16  -2  -2 361.716 150.037  15
  16  -2  -2 398.466 128.786   7
  16   2  -2 445.820 139.949   7
  16  -2  -1 794.283 228.550   5
  16   2  -1 612.059 197.559   5
  16  -2  -1 672.598 205.405  15
  16  -2  -1 751.566 173.642   7
  16   2  -1 821.901 184.763   7
  16  -2   0 7170.92 579.835  16
  16  -2   0 6214.75 550.240  15
  16  -2   0 7082.80 525.485   7
  16   2   0 7009.74 512.978   7
  16  -2   0 4793.89 514.443   5
  16   2   0 5515.60 539.819   5
  16  -2   1 314.933 173.101   5
  16   2   1 647.509 211.208   5
  16  -2   1 683.976 214.219  16
  16  -2   1 715.956 182.398   7
  16   2   1 705.330 188.842   7
  16   2   2 200.617 197.299  16
  16  -2   2 208.660 118.930  16
  16  -2   2 372.870 145.824   7
  16   2   2 270.774 128.390   7
  16   2   2 252.525 616.716   4
  16  -2   2 20.8191 635.529   4
  16   2   2 268.107 155.741   5
  16  -2   2 275.865 131.956   5
  16  -2   3 5037.19 376.023  16
  16   2   3 4196.55 547.709   4
  16  -2   3 4452.84 541.212   4
  16   2   3 4116.94 378.352   5
  16  -2   3 5669.43 437.621   5
  16  -3  -3 1916.73 200.955   7
  16   3  -3 2031.93 206.668   7
  16  -3  -3 2130.97 232.170   5
  16   3  -3 1469.93 203.029   5
  16  -3  -2 173.153 132.181   5
  16   3  -2-95.0849 118.360   5
  16  -3  -2-22.1929 128.776  15
  16  -3  -2 105.937 76.4155   7
  16   3  -2 27.5828 78.5161   7
  16  -3  -2 1.84213 63.2500  13
  16  -3  -1 2860.88 378.331  15
  16  -3  -1 3072.77 337.866   7
  16   3  -1 3162.20 336.747   7
  16  -3  -1 3015.34 374.593   5
  16   3  -1 2952.27 369.616   5
  16  -3   0 6074.10 519.733  16
  16  -3   0 5931.23 532.221  15
  16  -3   0 6532.64 499.101   7
  16   3   0 6211.35 477.296   7
  16  -3   0 6295.24 559.402   5
  16   3   0 4641.22 519.602   5
  16  -3   1 3177.83 382.777  16
  16  -3   1 2391.99 326.258  15
  16  -3   1 3230.28 351.698   7
  16   3   1 3350.85 351.802   7
  16  -3   1 3337.15 400.303   5
  16   3   1 3063.91 416.971   5
  16  -3   2-48.4805 126.559  16
  16  -3   2-127.080 115.345   7
  16   3   2-54.3023 111.486   7
  16   3   2 740.258 733.371   4
  16  -3   2-174.063 714.064   4
  16   3   2-150.917 152.214   5
  16  -3   2-30.3172 122.317   5
  16  -3   3 2065.04 245.857  16
  16  -3   3 1126.20 486.638   4
  16   3   3 715.061 482.885   4
  16  -4  -3 152.946 72.5481   5
  16   4  -3-26.2170 62.1821   5
  16  -4  -3-24.1728 36.1190   7
  16   4  -3 63.4230 50.2592   7
  16  -4  -2 675.746 162.811   5
  16   4  -2 587.236 156.922   5
  16  -4  -2 797.132 191.435  15
  16  -4  -2 558.726 136.187   7
  16   4  -2 498.495 125.314   7
  16  -4  -2 612.306 128.615  13
  16  -4  -1 7701.28 585.058  15
  16  -4  -1 7948.04 513.991   7
  16   4  -1 7970.16 510.443   7
  16  -4  -1 7797.68 584.506   5
  16   4  -1 7075.85 549.756   5
  16  -4   0-229.330 159.575   5
  16   4   0-69.9063 147.017   5
  16  -4   0-175.064 172.435  16
  16  -4   0 72.9345 113.256  15
  16  -4   0 118.694 96.5195   7
  16   4   0 114.625 99.0572   7
  16  -4   1 8230.60 567.744  16
  16  -4   1 6811.70 520.495  15
  16  -4   1 8678.93 544.946   7
  16   4   1 7303.31 502.114   7
  16  -4   1 8857.48 630.571   5
  16   4   1 6500.94 542.793   5
  16  -4   2 573.376 170.964  16
  16  -4   2 501.083 138.381   7
  16   4   2 305.771 114.068   7
  16   4   2 289.202 130.503   5
  16  -4   3 75.0579 81.4491  16
  16   5  -3 332.059 81.8824  17
  16  -5  -2 92.9116 73.4949   5
  16   5  -2 159.545 101.749   5
  16  -5  -2 165.347 114.458  15
  16   5  -2 80.3809 62.3503   7
  16  -5  -2-18.2795 62.4765  13
  16  -5  -1 6576.64 528.663  15
  16  -5  -1 5537.72 403.688   7
  16   5  -1 6514.46 447.668   7
  16  -5  -1 5432.57 472.143   5
  16   5  -1 5301.60 376.415  17
  16  -5   0 136.080 112.504   5
  16   5   0 149.564 109.243   5
  16  -5   0 41.2907 154.988  16
  16  -5   0 23.9769 108.028  15
  16  -5   0-87.0700 95.6077   7
  16   5   0 134.406 120.313   7
  16  -5   1 6459.66 498.411  16
  16  -5   1 6203.21 494.790  15
  16  -5   1 5844.54 423.300   7
  16   5   1 4769.53 385.118   7
  16   5   1 4230.41 411.348   5
  16  -5   1 6604.41 511.864   5
  16  -5   2 82.2033 105.603  16
  16  -5   2 157.315 78.3370  15
  16   5   2 18.7066 72.7748   5
  16  -5   2 96.4536 113.433   5
  16  -5   3 1030.78 158.271  16
  16   6  -3 8.73692 35.4392  17
  16  -6  -2 1093.79 195.232  15
  16   6  -2 879.428 159.580  17
  16  -6  -1 814.702 201.749  15
  16   6  -1 664.703 137.123  17
  16  -6   0 1554.10 276.041  15
  16  -6   0 1662.99 270.692  16
  16  -6   1 625.076 165.817  16
  16  -6   1 778.463 188.997  15
  16  -6   2 1354.25 216.613  16
  16  -6   2 865.691 167.631  15
  16  -6   3 16.5966 56.2301  16
  16  -7  -2 3852.79 319.253  15
  16   7  -2 3356.36 257.110  17
  16  -7  -1 121.800 105.102  15
  16   7  -1 182.033 85.3180  17
  16  -7   0 690.577 188.492  15
  16   7   0 449.167 106.785  17
  16  -7   1 122.755 105.470  16
  16  -7   1 112.425 107.843  15
  16  -7   2 3680.20 307.915  16
  16  -7   2 3100.43 278.466  15
  16  -8  -2 1354.66 174.221  15
  16   8  -2 1022.37 129.103  17
  16  -8  -1 354.176 121.573  15
  16   8  -1 368.788 102.433  17
  16  -8   0 369.884 138.492  15
  16   8   0 472.025 103.378  17
  16  -8   1 70.5414 78.6561  16
  16  -8   1 342.244 124.529  15
  16  -8   2 1205.49 160.356  15
  16  -9  -1 595.123 128.901  15
  16   9  -1 444.254 91.2689  17
  16  -9   0-39.7980 95.1324  15
  16   9   0 166.500 62.7505  17
  16  -9   1 449.298 122.070  15
  17   0  -3-54.3868 72.9564   5
  17   0  -3-24.3654 56.9598   7
  17   0  -2 209.864 111.862   5
  17   0  -2 13.4986 74.1042   7
  17   0  -1-5.64463 140.479   5
  17   0  -1-99.3116 115.425  15
  17   0  -1 4.29697 109.141   7
  17   0   0 21.6535 109.030   5
  17   0   0-43.1925 111.011   7
  17   0   1 50.7154 133.822   5
  17   0   1 3.88584 209.737  16
  17   0   1-29.6853 99.8125   7
  17   0   2 91.0223 163.806  16
  17   0   2 11.1555 81.2130   7
  17   0   2 26.5988 111.237   5
  17   0   3-75.8135 434.536   4
  17  -1  -3 426.383 141.690   5
  17   1  -3 484.767 138.973   5
  17  -1  -3 1752.47 178.308   7
  17   1  -3 1655.48 173.713   7
  17  -1  -2 608.885 161.812   5
  17   1  -2 258.680 134.030   5
  17  -1  -2 351.747 146.163  15
  17  -1  -2 559.323 139.584   7
  17   1  -2 578.614 141.645   7
  17  -1  -1 2725.39 338.795  15
  17  -1  -1 3147.95 324.225   7
  17   1  -1 3013.96 313.950   7
  17  -1  -1 2487.06 332.133   5
  17   1  -1 2541.23 318.549   5
  17  -1   0 2533.58 311.064   7
  17   1   0 2180.11 279.764   7
  17  -1   0 1824.90 302.636   5
  17   1   0 1755.25 299.762   5
  17  -1   1 3330.36 398.254  16
  17  -1   1 3480.23 348.655   7
  17   1   1 3023.02 322.908   7
  17  -1   1 2444.70 334.401   5
  17   1   1 2569.75 340.475   5
  17   1   2 567.940 224.003  16
  17  -1   2 550.538 174.591  16
  17  -1   2 504.845 143.590   7
  17   1   2 416.560 135.167   7
  17   1   2 598.763 180.534   5
  17  -1   2 713.476 199.686   5
  17  -1   3 1697.64 189.037  16
  17  -2  -3 452.643 118.643   5
  17   2  -3 96.8741 94.1232   5
  17  -2  -3 922.746 126.262   7
  17   2  -3 1076.75 136.489   7
  17  -2  -2 555.546 170.788   5
  17   2  -2 382.937 149.483   5
  17  -2  -2 719.526 179.964  15
  17   2  -2 985.460 165.549   7
  17  -2  -2 828.921 152.927   7
  17  -2  -1 1509.43 261.938  15
  17  -2  -1 2150.85 270.186   7
  17   2  -1 1949.57 253.498   7
  17  -2  -1 1497.53 268.954   5
  17   2  -1 1653.41 274.043   5
  17  -2   0 5850.41 490.857  15
  17  -2   0 7653.83 509.416   7
  17   2   0 7211.53 488.492   7
  17  -2   0 5652.89 511.384   5
  17   2   0 4951.30 471.141   5
  17  -2   1 1670.04 282.738  16
  17   2   1 1451.25 267.762   5
  17  -2   1 2210.33 278.497   7
  17   2   1 1777.65 251.077   7
  17  -2   1 1590.42 275.356   5
  17  -2   2 1042.46 210.485  16
  17  -2   2 721.194 166.676   7
  17   2   2 603.390 153.661   7
  17   2   2 795.893 193.623   5
  17  -2   2 1034.33 219.417   5
  17  -2   3 962.104 153.279  16
  17  -3  -3 93.3080 52.4331   5
  17  -3  -3 53.0763 37.9621   7
  17   3  -3 21.1493 44.3004   7
  17   3  -2 771.530 183.732   5
  17  -3  -2 1568.63 238.452  15
  17  -3  -2 1481.76 193.568   7
  17   3  -2 1402.81 189.239   7
  17  -3  -2 1097.64 196.200   5
  17  -3  -1 159.016 116.783   5
  17   3  -1-63.0782 111.296   5
  17  -3  -1 29.5199 95.4897  15
  17  -3  -1 156.388 90.8843   7
  17   3  -1 201.149 106.868   7
  17  -3   0 452.620 182.354   5
  17   3   0 217.648 162.964   5
  17  -3   0 609.573 179.287  15
  17  -3   0 748.312 171.184   7
  17   3   0 606.014 152.095   7
  17  -3   1-15.2391 145.868   5
  17   3   1-2.05834 102.588   5
  17  -3   1 200.796 135.654  16
  17  -3   1 165.246 103.066   7
  17   3   1 136.293 98.0061   7
  17  -3   2 1272.28 219.714  16
  17  -3   2 964.015 191.222   7
  17   3   2 990.467 184.661   7
  17  -3   2 1693.94 256.311   5
  17   3   2 996.505 206.826   5
  17  -3   3 111.722 72.1259  16
  17  -4  -2 16.2914 70.7372   5
  17   4  -2 25.1316 73.8571   5
  17  -4  -2 284.258 120.855  15
  17  -4  -2 106.299 69.6327   7
  17   4  -2 95.1339 54.2116   7
  17   4  -2 117.241 50.7920  17
  17  -4  -1 433.069 163.080   5
  17   4  -1 164.429 115.126   5
  17  -4  -1 483.117 154.536  15
  17  -4  -1 743.797 156.603   7
  17   4  -1 521.089 139.764   7
  17  -4   0-85.8718 110.443   5
  17   4   0-59.6874 119.734   5
  17  -4   0 61.3159 119.849  15
  17  -4   0-53.2569 86.8101   7
  17   4   0-74.7031 95.6068   7
  17  -4   1 625.205 173.858  16
  17  -4   1 559.640 144.651  15
  17  -4   1 531.279 134.988   7
  17   4   1 500.867 135.778   7
  17   4   1 330.037 151.449   5
  17  -4   1 1043.67 221.850   5
  17  -4   2 256.535 119.793  16
  17   4   2 196.175 108.629   5
  17  -4   2 117.398 103.740   5
  17  -4   3 466.837 102.562  16
  17   5  -2-0.69456 61.8620   5
  17   5  -2 197.637 64.9982   7
  17   5  -2 160.264 61.1140  17
  17  -5  -1 1887.52 265.161  15
  17   5  -1 1515.01 193.168   7
  17  -5  -1 1343.51 198.970   5
  17  -5   0-6.83498 72.5109   5
  17   5   0-163.710 105.007   5
  17  -5   0 15.5277 102.209  15
  17  -5   0 64.2264 66.2025   7
  17   5   0 12.8030 67.3956   7
  17  -5   1 1976.42 270.266  16
  17  -5   1 1623.79 238.162  15
  17  -5   1 1210.49 182.869   7
  17   5   1 741.875 143.072   7
  17  -5   1 1485.26 237.942   5
  17   5   1 421.480 131.171   5
  17  -5   2 335.275 121.056  16
  17  -6  -2 93.8868 68.4633  15
  17   6  -2 48.3208 35.7680  17
  17  -6  -1 1509.40 228.874  15
  17   6  -1 702.304 115.320  17
  17  -6   0 387.888 133.000  15
  17  -6   1 1478.71 222.058  16
  17  -6   1 1412.22 216.110  15
  17  -6   2 230.043 104.855  16
  17  -7  -2 207.675 77.4320  15
  17  -7  -1 1380.16 203.023  15
  17   7  -1 554.735 97.1263  17
  17  -7   0 696.873 167.666  15
  17  -7   1 1315.01 198.193  15
  17  -7   1 1119.98 174.613  16
  17  -8  -1 137.035 84.1281  15
  17  -8   0 24.0069 66.7397  15
  17  -8   1 116.738 62.5790  15
  18   0  -2-78.6082 93.9005   5
  18   0  -2 97.9075 59.6939   7
  18   0  -1-21.7466 102.327   5
  18   0  -1 281.727 113.434   7
  18   0   0 3741.01 337.481   7
  18   0   0 1894.59 287.579   5
  18   0   1 99.6064 117.423   5
  18   0   1 278.906 118.256   7
  18   0   2 46.5946 83.4017   7
  18   0   2 20.2264 101.489   5
  18  -1  -2-99.0528 91.7474   5
  18   1  -2 66.3441 85.7413   5
  18  -1  -2 300.169 96.1580   7
  18   1  -2 336.225 94.3517   7
  18  -1  -1 62.8148 119.065   5
  18  -1  -1 266.967 105.237  15
  18  -1  -1 424.247 123.612   7
  18   1  -1 458.167 127.331   7
  18  -1   0 517.565 177.938   5
  18   1   0 323.891 149.860   5
  18  -1   0 1219.89 202.114   7
  18   1   0 976.482 179.231   7
  18  -1   1 238.168 133.639   5
  18   1   1 85.3310 105.265   5
  18  -1   1 388.039 133.468   7
  18   1   1 354.147 127.279   7
  18  -1   2 473.468 165.728  16
  18  -1   2 201.037 97.8558   7
  18   1   2 167.153 94.9647   7
  18   1   2 215.021 109.408   5
  18  -1   2 279.469 124.274   5
  18  -2  -2-136.266 103.273   5
  18   2  -2-114.428 85.9681   5
  18  -2  -2 269.216 97.7771  15
  18  -2  -2 321.478 89.7466   7
  18   2  -2 392.624 100.192   7
  18  -2  -1-296.296 153.490   5
  18   2  -1-340.441 139.911   5
  18  -2  -1 1215.43 208.005  15
  18  -2  -1 1659.24 217.684   7
  18   2  -1 1309.05 188.062   7
  18   2   0 803.866 230.502   5
  18  -2   0 3096.86 307.941   7
  18   2   0 2498.94 270.456   7
  18  -2   0 1091.71 272.701   5
  18  -2   1 1436.94 276.132  16
  18  -2   1 1497.57 223.965   7
  18   2   1 1207.43 199.754   7
  18  -2   1 982.506 222.455   5
  18  -2   2 246.907 145.083  16
  18  -2   2 162.143 93.9350   7
  18   2   2 160.752 90.2689   7
  18   2   2 169.213 104.923   5
  18  -2   2 303.547 117.677   5
  18  -3  -2 787.485 156.987  15
  18   3  -2 630.960 114.724   7
  18  -3  -2 606.437 110.113   7
  18  -3  -1 1878.08 242.667  15
  18  -3  -1 2255.58 238.614   7
  18   3  -1 2129.38 226.968   7
  18  -3   0 260.309 150.814   5
  18   3   0 63.9515 117.409   5
  18  -3   0 536.009 143.441  15
  18  -3   0 899.431 167.826   7
  18   3   0 760.288 154.294   7
  18  -3   1 2057.86 250.831   7
  18   3   1 1579.62 209.523   7
  18  -3   1 1583.58 250.014   5
  18   3   1 939.879 202.406   5
  18  -3   1 2370.20 300.508  16
  18  -3   2 1059.81 182.070  16
  18  -3   2 727.067 157.480   5
  18  -4  -2 834.710 145.733  15
  18   4  -2 373.210 78.2198   7
  18  -4  -1 4051.40 342.973  15
  18  -4  -1 3592.98 274.311   7
  18   4  -1 3396.18 264.281   7
  18  -4   0 545.174 152.489   5
  18  -4   0 498.882 136.131  15
  18  -4   0 408.098 108.932   7
  18   4   0 429.672 118.271   7
  18  -4   1 3304.26 282.031   7
  18   4   1 2418.83 240.569   7
  18   4   1 1357.09 219.914   5
  18  -4   1 4037.72 353.345   5
  18  -4   1 5105.43 392.439  16
  18  -4   2 882.540 158.017  16
  18  -4   2 328.506 98.5724   5
  18  -5  -2 284.875 85.5181  15
  18  -5  -1 3215.96 294.263  15
  18   5  -1 1467.56 155.387   7
  18   5   0 279.205 74.4163   7
  18   5   0 16.0144 72.9636   5
  18  -5   1 2019.26 210.981  15
  18   5   1 702.520 114.732   7
  18  -5   2 522.016 124.767  16
  18  -6  -1 2287.10 232.506  15
  18  -6   0 1576.23 202.843  15
  18  -6   1 1554.91 174.948  15
  18  -7  -1 128.087 67.2000  15
  18  -7   0 7638.38 388.555  15
  19   0  -2 62.1097 60.5704   5
  19   0  -2-33.1831 46.1941   7
  19   0  -1 72.4318 84.0044   5
  19   0  -1 34.3676 51.4945   7
  19   0   0 1.96754 78.8167   5
  19   0   0-13.0778 75.9257   7
  19   0   1 162.526 82.9659   7
  19   0   1-214.236 125.669   5
  19   0   2-46.2554 73.8835   5
  19  -1  -2-46.7120 56.6906   5
  19   1  -2-31.0901 57.1154   5
  19  -1  -2 93.0712 50.7950   7
  19   1  -2 89.2416 50.8074   7
  19  -1  -1-185.304 112.043   5
  19   1  -1-107.384 105.363   5
  19  -1   0-158.041 114.358   5
  19   1   0-24.4561 106.673   5
  19  -1   0 1125.79 170.283   7
  19   1   0 1014.26 160.856   7
  19  -1   1 257.518 101.318   7
  19   1   1 329.532 97.4816   7
  19   1   1 115.456 89.3595   5
  19  -1   1 235.424 119.392   5
  19   1   2 130.671 79.9441   5
  19  -1   2 421.950 104.898   5
  19  -2  -2-89.4256 57.7465   5
  19   2  -2-62.2285 59.2141   5
  19  -2  -1 9.75771 72.1444   5
  19  -2  -1 171.832 76.8411  15
  19  -2  -1 228.428 82.4273   7
  19   2  -1 228.544 77.0009   7
  19  -2   0 395.733 158.164   5
  19   2   0-197.185 128.128   5
  19  -2   0 1636.64 195.817   7
  19   2   0 1302.18 170.471   7
  19  -2   1 308.627 97.7068   7
  19   2   1 144.846 74.1464   7
  19   2   1 94.7515 93.7145   5
  19  -2   1 202.114 108.035   5
  19  -2   2 255.342 88.3267   5
  19  -3  -1-132.298 73.9383   5
  19   3  -1-18.4597 73.0863   5
  19  -3  -1 8.84142 53.9453  15
  19  -3  -1 93.6722 51.4451   7
  19   3  -1 60.1634 53.7440   7
  19  -3   0 3054.85 249.391   7
  19   3   0 2597.66 227.351   7
  19  -3   1 0.46604 55.1140   7
  19   3   1 22.2255 52.2852   7
  19   3   1 14.7144 66.2696   5
  19  -3   1 24.9173 73.5925   5
  19  -4  -1 662.035 120.341  15
  19  -4   0 919.001 130.946  15
  19  -4   0 1076.43 132.497   7
  19   4   0 802.904 118.415   7
  19  -4   0 687.780 129.882   5
  20   0  -1 3123.98 198.581   7
  20   0   0-191.441 93.6281   5
  20   0   0 1678.35 165.611   7
  20   0   1 2834.55 208.969   7
  20   0   1 1701.59 203.454   5
  20  -1  -1 1251.79 125.894   7
  20   1  -1 1254.67 125.736   7
  20  -1   0 62.5144 48.1354   7
  20   1   0 15.2866 45.1089   7
  20  -1   0-76.8408 66.4998   5
  20   1   0 92.8792 65.4780   5
  20  -1   1 761.240 116.972   7
  20   1   1 832.583 116.498   7
  20  -1   1 828.810 136.680   5
  20  -2   0 1286.49 140.948   7
  20   2   0 1301.59 138.109   7
   0   0   0    0.00    0.00   0
TITL RH066 in Pna2(1)
REM Pna2(1) (#33, found as P2(1)cn in -cba setting)
CELL 1.54184  16.268931  12.808628   4.998273  90.0000  90.0000  90.0000
ZERR    8.00   0.000568   0.000674   0.000212   0.0000   0.0000   0.0000
LATT -1
SYMM -x,-y, z+1/2
SYMM  x+1/2,-y+1/2, z
SYMM -x+1/2, y+1/2, z+1/2
SFAC C H N O F
UNIT 80.00 80.00 16.00 16.00 8.00
TREF
HKLF 4
END
;
_shelx_hkl_checksum     82627
_shelx_res_file
;
TITL RH066 in Pna21 #33
    rh066.res
    created by SHELXL-2018/3 at 14:59:03 on 23-Jul-2020
REM reset to Pna21 #33
CELL 1.54184 16.268931 12.808628 4.998273 90 90 90
ZERR 4 0.000568 0.000674 0.000212 0 0 0
LATT -1
SYMM -X,-Y,0.5+Z
SYMM 0.5-X,0.5+Y,0.5+Z
SYMM 0.5+X,0.5-Y,+Z
SFAC C H N O
UNIT 48 36 12 8
L.S. 20
PLAN  20
TEMP -173(2)
BOND
MORE -1
BOND $H
CONF
fmap 2
acta
OMIT 2 11 4
OMIT 19 2 -2
OMIT 10 5 -4
OMIT 9 3 -5
OMIT 11 5 -4
REM <olex2.extras>
REM <HklSrc "%./RH066.hkl">
REM </olex2.extras>
WGHT    0.123600    0.021500
FVAR       6.49889
O1    4    0.294003    0.393657    0.299859    11.00000    0.02245    0.04567 =
         0.04044    0.00167   -0.00017    0.00040
O2    4    0.228550    0.251205    0.699984    11.00000    0.02914    0.03866 =
         0.03518    0.00410   -0.00652    0.00319
N1    3    0.107623    0.456157   -0.027731    11.00000    0.02354    0.03399 =
         0.03277   -0.00108   -0.00192    0.00055
N2    3    0.161305    0.333863    0.352829    11.00000    0.02347    0.03498 =
         0.03125    0.00218   -0.00324    0.00037
N3    3    0.018904    0.258671    0.515327    11.00000    0.02858    0.03527 =
         0.03650    0.00226    0.00105   -0.00110
C1    1    0.188289    0.464161    0.021743    11.00000    0.02704    0.02905 =
         0.03019   -0.00402    0.00240    0.00252
C2    1    0.239263    0.532790   -0.111184    11.00000    0.02702    0.03333 =
         0.03632   -0.00238    0.00642   -0.00066
AFIX  43
H2A   2    0.296091    0.536690   -0.068626    11.00000   -1.20000
AFIX   0
C3    1    0.205971    0.595594   -0.307113    11.00000    0.03790    0.03344 =
         0.04040    0.00294    0.00996    0.00068
AFIX  43
H3    2    0.239464    0.643907   -0.401515    11.00000   -1.20000
AFIX   0
C4    1    0.123231    0.587217   -0.364049    11.00000    0.04237    0.03606 =
         0.03310   -0.00148    0.00162    0.00812
AFIX  43
H4    2    0.098806    0.628601   -0.500275    11.00000   -1.20000
AFIX   0
C5    1    0.076680    0.516967   -0.217629    11.00000    0.03081    0.03927 =
         0.03327   -0.00047    0.00065    0.00357
AFIX  43
H5    2    0.019566    0.512061   -0.255151    11.00000   -1.20000
AFIX   0
C6    1    0.221264    0.394314    0.237159    11.00000    0.02136    0.03183 =
         0.03038   -0.00236   -0.00114    0.00162
C7    1    0.166153    0.269637    0.575283    11.00000    0.03032    0.02805 =
         0.02694    0.00019   -0.00114    0.00336
C8    1    0.083989    0.224488    0.651657    11.00000    0.02833    0.02957 =
         0.02916   -0.00321   -0.00110    0.00098
C9    1   -0.055145    0.222024    0.585350    11.00000    0.02622    0.03899 =
         0.04295    0.00222    0.00232   -0.00193
AFIX  43
H9    2   -0.101987    0.245492    0.489110    11.00000   -1.20000
AFIX   0
C10   1   -0.066406    0.151282    0.792319    11.00000    0.03495    0.03669 =
         0.03980   -0.00058    0.00717   -0.00626
AFIX  43
H10   2   -0.119977    0.127904    0.838484    11.00000   -1.20000
AFIX   0
C11   1    0.000985    0.115689    0.929041    11.00000    0.04346    0.04126 =
         0.03819    0.00601    0.00096   -0.00616
AFIX  43
H11   2   -0.004963    0.066767    1.070577    11.00000   -1.20000
AFIX   0
C12   1    0.078464    0.152623    0.856534    11.00000    0.03456    0.04054 =
         0.03524    0.00691   -0.00297   -0.00039
AFIX  43
H12   2    0.126414    0.128826    0.946242    11.00000   -1.20000
AFIX   0
H2    2    0.109987    0.341497    0.286388    11.00000   -1.20000
HKLF 4
REM  RH066 in Pna21 #33
REM wR2 = 0.1700, GooF = S = 1.071, Restrained GooF = 1.071 for all data
REM R1 = 0.0597 for 1831 Fo > 4sig(Fo) and 0.0656 for all 2028 data
REM 157 parameters refined using 1 restraints
END
WGHT      0.1236      0.0215
REM Highest difference peak  0.318,  deepest hole -0.299,  1-sigma level  0.070
Q1    1   0.1610  0.2683  0.3414  11.00000  0.05    0.32
Q2    1   0.0201  0.3321  0.4941  11.00000  0.05    0.30
Q3    1   0.0869  0.2222  0.8625  11.00000  0.05    0.29
Q4    1   0.2177  0.1717  0.7171  11.00000  0.05    0.29
Q5    1   0.1105  0.3743 -0.0355  11.00000  0.05    0.29
Q6    1   0.2294  0.5380 -0.3117  11.00000  0.05    0.28
Q7    1   0.0772  0.1536  0.6523  11.00000  0.05    0.27
Q8    1   0.2451  0.3198  0.6903  11.00000  0.05    0.24
Q9    1   0.2984  0.4771  0.2983  11.00000  0.05    0.24
Q10   1   0.1974  0.5366  0.0403  11.00000  0.05    0.23
Q11   1   0.0813  0.5996 -0.2217  11.00000  0.05    0.23
Q12   1  -0.0027  0.0382  0.9606  11.00000  0.05    0.23
Q13   1   0.0823  0.4448 -0.2132  11.00000  0.05    0.22
Q14   1   0.2843  0.4588  0.2919  11.00000  0.05    0.21
Q15   1   0.2243  0.6008 -0.1137  11.00000  0.05    0.21
Q16   1   0.2335  0.4655 -0.1228  11.00000  0.05    0.21
Q17   1  -0.0654  0.2233  0.7978  11.00000  0.05    0.20
Q18   1   0.2060  0.4692  0.2257  11.00000  0.05    0.20
Q19   1   0.2975  0.3199  0.2927  11.00000  0.05    0.20
Q20   1  -0.0498  0.1440  0.5907  11.00000  0.05    0.19
;
_shelx_res_checksum     44743
data_2
_audit_creation_method
;
Olex2 1.2
(compiled May 18 2018 14:05:52 for OlexSys, GUI svn.r5506)
;
_chemical_name_systematic
;
<i>N</i>-(3-Fluoropyridine-2-carbonyl)pyridine-2-carboxamide
;
_chemical_name_common     ?
_chemical_formula_moiety     'C12 H8 F N3 O2'
_chemical_formula_sum     'C12 H8 F N3 O2'
_chemical_formula_iupac     'C12 H8 F N3 O2'
_chemical_formula_weight     245.21
_chemical_melting_point     ?
_chemical_absolute_configuration     .
_space_group_crystal_system     orthorhombic
_space_group_name_H-M_alt     'P n a 21'
_space_group_name_Hall     'P 2c -2n'
loop_
    _space_group_symop_operation_xyz
    'x, y, z'
    '-x, -y, z+1/2'
    '-x+1/2, y+1/2, z+1/2'
    'x+1/2, -y+1/2, z'
_cell_length_a     16.6058(10)
_cell_length_b     12.9096(7)
_cell_length_c     4.9153(3)
_cell_angle_alpha     90
_cell_angle_beta     90
_cell_angle_gamma     90
_cell_volume     1053.71(11)
_cell_formula_units_Z     4
_cell_measurement_reflns_used     2360
_cell_measurement_theta_min     3.3840
_cell_measurement_theta_max     74.7920
_cell_measurement_temperature     100(2)
_exptl_crystal_description     block
_exptl_crystal_colour     'clear colourless'
_exptl_crystal_size_max     0.257
_exptl_crystal_size_mid     0.097
_exptl_crystal_size_min     0.054
_exptl_crystal_density_diffrn     1.546
_exptl_crystal_density_meas     ?
_exptl_crystal_density_method     'not measured'
_exptl_crystal_F_000     504
loop_
    _exptl_crystal_face_index_h
    _exptl_crystal_face_index_k
    _exptl_crystal_face_index_l
    _exptl_crystal_face_perp_dist
    11 1 0 0.0417
    -11 -1 0 0.0417
    -2 1 -3 0.1118
    -3 0 3 0.1204
    7 2 2 0.1000
    5 -7 0 0.0270
    -5 7 0 0.0270
    2 7 -1 0.0746
    -3 -8 0 0.0405
    3 8 0 0.0405
    -1 8 1 0.0676
_exptl_absorpt_coefficient_mu     1.028
_exptl_absorpt_correction_type     gaussian
_exptl_absorpt_process_details
;
(CrysAlisPro; Rigaku OD, 2015)
;
_exptl_absorpt_correction_T_min     0.983
_exptl_absorpt_correction_T_max     0.995
_exptl_special_details     ?
_diffrn_ambient_temperature     100(2)
_diffrn_source     'micro-focus sealed X-ray tube'
_diffrn_radiation_type     CuK\a
_diffrn_radiation_wavelength     1.54184
_diffrn_radiation_monochromator     mirror
_diffrn_measurement_device_type     'SuperNova, Dual, Cu at zero, Atlas'
_diffrn_measurement_device     'four-circle diffractometer'
_diffrn_measurement_method     '\w scans'
_diffrn_detector     'CCD plate'
_diffrn_detector_area_resol_mean     10.4839
_diffrn_reflns_number     5774
_diffrn_reflns_av_R_equivalents     0.0538
_diffrn_reflns_av_unetI/netI     0.0454
_diffrn_reflns_theta_min     5.328
_diffrn_reflns_theta_max     75.858
_diffrn_reflns_theta_full     67.684
_diffrn_measured_fraction_theta_max     0.967
_diffrn_measured_fraction_theta_full     0.995
_diffrn_reflns_limit_h_min     -19
_diffrn_reflns_limit_h_max     20
_diffrn_reflns_limit_k_min     -15
_diffrn_reflns_limit_k_max     16
_diffrn_reflns_limit_l_min     -6
_diffrn_reflns_limit_l_max     5
_diffrn_radiation_probe     x-ray
_refine_special_details     ?
_reflns_number_total     1798
_reflns_number_gt     1567
_reflns_threshold_expression     'I > 2\s(I)'
_refine_ls_structure_factor_coef     Fsqd
_refine_ls_matrix_type     full
_refine_ls_R_factor_all     0.0642
_refine_ls_R_factor_gt     0.0545
_refine_ls_wR_factor_gt     0.1401
_refine_ls_wR_factor_ref     0.1518
_refine_ls_goodness_of_fit_ref     1.034
_refine_ls_restrained_S_all     1.034
_refine_ls_number_reflns     1798
_refine_ls_number_parameters     176
_refine_ls_number_restraints     1
_refine_ls_hydrogen_treatment     mixed
_refine_ls_weighting_scheme     calc
_refine_ls_weighting_details
              'w=1/[\s^2^(Fo^2^)+(0.0898P)^2^+0.4172P] where P=(Fo^2^+2Fc^2^)/3'
_atom_sites_solution_hydrogens     mixed
_atom_sites_solution_primary     direct
_atom_sites_solution_secondary     ?
_refine_ls_shift/su_max     0.000
_refine_ls_shift/su_mean     0.000
_refine_diff_density_max     0.281
_refine_diff_density_min     -0.278
_refine_ls_extinction_method     none
_refine_ls_extinction_coef     .
_refine_ls_abs_structure_details
;
Flack <i>x</i> determined using 450 quotients
[(<i>I</i>^+^)-(<i>I</i>^-^)]/[(<i>I</i>^+^)+(<i>I</i>^-^)]
(Parsons <i>et al.</i>,  2013)
;
_refine_ls_abs_structure_Flack     0.2(3)
loop_
    _atom_type_symbol
    _atom_type_description
    _atom_type_scat_dispersion_real
    _atom_type_scat_dispersion_imag
    _atom_type_scat_source
    'C' 'C' 0.0181 0.0091
                         'International Tables Vol C Tables 4.2.6.8 and 6.1.1.4'
    'H' 'H' 0.0000 0.0000
                         'International Tables Vol C Tables 4.2.6.8 and 6.1.1.4'
    'F' 'F' 0.0727 0.0534
                         'International Tables Vol C Tables 4.2.6.8 and 6.1.1.4'
    'N' 'N' 0.0311 0.0180
                         'International Tables Vol C Tables 4.2.6.8 and 6.1.1.4'
    'O' 'O' 0.0492 0.0322
                         'International Tables Vol C Tables 4.2.6.8 and 6.1.1.4'
_computing_data_collection
;
CrysAlisPro (Rigaku OD, 2015)
;
_computing_cell_refinement
;
CrysAlisPro (Rigaku OD, 2015)
;
_computing_data_reduction
;
CrysAlisPro (Rigaku OD, 2015)
;
_computing_structure_solution
;
ShelXS (Sheldrick, 2008)
;
_computing_structure_refinement
;
ShelXL (Sheldrick, 2015)
;
_computing_molecular_graphics
;
<i>OLEX2</i> (Dolomanov <i>et al.</i>,  2009)
;
_computing_publication_material
;
<i>OLEX2</i> (Dolomanov <i>et al.</i>,  2009)
;
loop_
    _atom_site_type_symbol
    _atom_site_label
    _atom_site_fract_x
    _atom_site_fract_y
    _atom_site_fract_z
    _atom_site_U_iso_or_equiv
    _atom_site_adp_type
    _atom_site_calc_flag
    _atom_site_occupancy
    _atom_site_disorder_assembly
    _atom_site_disorder_group
    O O2 0.27904(19) 0.7427(2) 0.1952(8) 0.0338(8) Uani d 1 . .
    O O1 0.21184(17) 0.8809(3) 0.5995(8) 0.0359(8) Uani d 1 . .
    N N3 0.4847(2) 0.7588(3) 0.3876(9) 0.0309(9) Uani d 1 . .
    N N2 0.3438(2) 0.8296(3) 0.5407(9) 0.0271(8) Uani d 1 . .
    N N1 0.3932(2) 0.9540(3) 0.9257(8) 0.0269(8) Uani d 1 . .
    C C12 0.4327(3) 0.6517(4) 0.0372(11) 0.0407(12) Uani d 1 . .
    H H12 0.387317 0.626086 -0.059309 0.049 Uiso calc 0.563(8) A 2
    C C8 0.4221(3) 0.7223(3) 0.2426(10) 0.0267(9) Uani d 1 . .
    C C9 0.5586(3) 0.7247(3) 0.3242(12) 0.0358(11) Uani d 1 . .
    H H9 0.603043 0.749297 0.427390 0.043 Uiso calc 1 . .
    C C10 0.5730(3) 0.6555(4) 0.1156(11) 0.0393(11) Uani d 1 . .
    H H10 0.626396 0.634525 0.073279 0.047 Uiso calc 1 . .
    C C11 0.5087(3) 0.6176(4) -0.0299(12) 0.0433(13) Uani d 1 . .
    H H11 0.516473 0.569153 -0.172922 0.052 Uiso calc 1 . .
    C C7 0.3403(2) 0.7643(3) 0.3213(10) 0.0270(9) Uani d 1 . .
    C C6 0.2827(2) 0.8864(3) 0.6609(9) 0.0257(9) Uani d 1 . .
    C C1 0.3139(2) 0.9587(3) 0.8767(10) 0.0247(9) Uani d 1 . .
    C C2 0.2642(3) 1.0262(3) 1.0150(10) 0.0300(10) Uani d 1 . .
    H H2A 0.208315 1.028822 0.973723 0.036 Uiso calc 0.437(8) A 1
    C C3 0.2959(3) 1.0902(3) 1.2140(12) 0.0351(11) Uani d 1 . .
    H H3 0.262391 1.137086 1.310847 0.042 Uiso calc 1 . .
    C C4 0.3766(3) 1.0842(3) 1.2677(11) 0.0341(10) Uani d 1 . .
    H H4 0.400053 1.126025 1.405499 0.041 Uiso calc 1 . .
    C C5 0.4234(3) 1.0164(3) 1.1188(10) 0.0302(9) Uani d 1 . .
    H H5 0.479609 1.013741 1.154679 0.036 Uiso calc 1 . .
    F F1B 0.3801(4) 0.6170(5) -0.1240(16) 0.046(2) Uani d 0.437(8) A 1
    F F1A 0.1855(3) 1.0352(3) 0.9733(12) 0.0368(16) Uani d 0.563(8) A 2
    H H2 0.395(3) 0.837(4) 0.611(14) 0.044 Uiso d 1 . .
loop_
    _atom_site_aniso_label
    _atom_site_aniso_U_11
    _atom_site_aniso_U_22
    _atom_site_aniso_U_33
    _atom_site_aniso_U_12
    _atom_site_aniso_U_13
    _atom_site_aniso_U_23
    O2 0.0306(15) 0.0302(14) 0.0407(19) -0.0041(12) -0.0077(16) -0.0028(15)
    O1 0.0223(15) 0.0426(17) 0.043(2) -0.0018(12) -0.0037(15) 0.0012(16)
    N3 0.0279(18) 0.0288(17) 0.036(2) -0.0004(13) -0.0008(17) -0.0003(17)
    N2 0.0239(17) 0.0283(17) 0.029(2) -0.0004(13) -0.0022(15) -0.0039(15)
    N1 0.0249(17) 0.0281(16) 0.028(2) -0.0030(13) -0.0019(15) -0.0021(15)
    C12 0.055(3) 0.034(2) 0.033(3) 0.006(2) -0.009(3) -0.003(2)
    C8 0.029(2) 0.0221(16) 0.029(2) -0.0005(14) -0.0027(18) 0.0019(17)
    C9 0.033(2) 0.028(2) 0.047(3) 0.0026(17) 0.003(2) -0.001(2)
    C10 0.045(2) 0.030(2) 0.043(3) 0.0102(19) 0.012(2) 0.005(2)
    C11 0.061(3) 0.036(2) 0.033(3) 0.010(2) 0.004(3) -0.004(2)
    C7 0.031(2) 0.0227(18) 0.027(2) -0.0036(15) -0.003(2) 0.0033(17)
    C6 0.0198(18) 0.0282(18) 0.029(3) -0.0029(15) -0.0016(17) 0.0038(19)
    C1 0.0218(18) 0.0222(16) 0.030(2) -0.0014(14) -0.0005(19) 0.0011(16)
    C2 0.028(2) 0.0232(18) 0.039(3) 0.0010(15) 0.006(2) 0.0045(19)
    C3 0.043(3) 0.0250(19) 0.037(3) -0.0003(17) 0.009(2) -0.003(2)
    C4 0.044(3) 0.0276(19) 0.030(2) -0.0053(18) 0.005(2) -0.002(2)
    C5 0.030(2) 0.0301(19) 0.031(2) -0.0040(16) -0.001(2) -0.002(2)
    F1B 0.036(4) 0.053(4) 0.050(5) -0.002(3) -0.012(3) -0.025(4)
    F1A 0.020(2) 0.028(2) 0.062(4) 0.0007(16) 0.002(2) 0.001(2)
_geom_special_details
;
 All esds (except the esd in the dihedral angle between two l.s. planes)
 are estimated using the full covariance matrix.  The cell esds are taken
 into account individually in the estimation of esds in distances, angles
 and torsion angles; correlations between esds in cell parameters are only
 used when they are defined by crystal symmetry.  An approximate (isotropic)
 treatment of cell esds is used for estimating esds involving l.s. planes.
;
loop_
    _geom_bond_atom_site_label_1
    _geom_bond_atom_site_label_2
    _geom_bond_site_symmetry_2
    _geom_bond_distance
    _geom_bond_publ_flag
    O2 C7 . 1.224(5) ?
    O1 C6 . 1.217(5) ?
    N3 C8 . 1.346(6) ?
    N3 C9 . 1.340(6) ?
    N2 C7 . 1.370(6) ?
    N2 C6 . 1.384(6) ?
    N2 H2 . 0.92(6) ?
    N1 C1 . 1.341(5) ?
    N1 C5 . 1.342(6) ?
    C12 H12 . 0.9500 ?
    C12 C8 . 1.372(7) ?
    C12 C11 . 1.376(7) ?
    C12 F1B . 1.262(8) ?
    C8 C7 . 1.511(6) ?
    C9 H9 . 0.9500 ?
    C9 C10 . 1.381(7) ?
    C10 H10 . 0.9500 ?
    C10 C11 . 1.376(8) ?
    C11 H11 . 0.9500 ?
    C6 C1 . 1.505(6) ?
    C1 C2 . 1.380(6) ?
    C2 H2A . 0.9500 ?
    C2 C3 . 1.384(7) ?
    C2 F1A . 1.327(6) ?
    C3 H3 . 0.9500 ?
    C3 C4 . 1.369(7) ?
    C4 H4 . 0.9500 ?
    C4 C5 . 1.381(6) ?
    C5 H5 . 0.9500 ?
loop_
    _geom_angle_atom_site_label_1
    _geom_angle_atom_site_label_2
    _geom_angle_atom_site_label_3
    _geom_angle_site_symmetry_1
    _geom_angle_site_symmetry_3
    _geom_angle
    _geom_angle_publ_flag
    C9 N3 C8 . . 118.0(4) ?
    C7 N2 C6 . . 129.1(4) ?
    C7 N2 H2 . . 113(4) ?
    C6 N2 H2 . . 118(4) ?
    C1 N1 C5 . . 117.9(4) ?
    C8 C12 H12 . . 119.8 ?
    C8 C12 C11 . . 120.5(5) ?
    C11 C12 H12 . . 119.8 ?
    F1B C12 C8 . . 127.5(6) ?
    F1B C12 C11 . . 111.7(6) ?
    N3 C8 C12 . . 121.5(4) ?
    N3 C8 C7 . . 115.7(4) ?
    C12 C8 C7 . . 122.8(4) ?
    N3 C9 H9 . . 118.5 ?
    N3 C9 C10 . . 122.9(5) ?
    C10 C9 H9 . . 118.5 ?
    C9 C10 H10 . . 120.6 ?
    C11 C10 C9 . . 118.8(5) ?
    C11 C10 H10 . . 120.6 ?
    C12 C11 H11 . . 120.9 ?
    C10 C11 C12 . . 118.3(5) ?
    C10 C11 H11 . . 120.9 ?
    O2 C7 N2 . . 125.0(4) ?
    O2 C7 C8 . . 122.4(4) ?
    N2 C7 C8 . . 112.6(3) ?
    O1 C6 N2 . . 124.9(4) ?
    O1 C6 C1 . . 122.9(4) ?
    N2 C6 C1 . . 112.2(3) ?
    N1 C1 C6 . . 115.9(3) ?
    N1 C1 C2 . . 121.9(4) ?
    C2 C1 C6 . . 122.2(4) ?
    C1 C2 H2A . . 120.1 ?
    C1 C2 C3 . . 119.8(4) ?
    C3 C2 H2A . . 120.1 ?
    F1A C2 C1 . . 124.6(5) ?
    F1A C2 C3 . . 115.6(4) ?
    C2 C3 H3 . . 120.8 ?
    C4 C3 C2 . . 118.4(4) ?
    C4 C3 H3 . . 120.8 ?
    C3 C4 H4 . . 120.5 ?
    C3 C4 C5 . . 119.0(4) ?
    C5 C4 H4 . . 120.5 ?
    N1 C5 C4 . . 123.0(4) ?
    N1 C5 H5 . . 118.5 ?
    C4 C5 H5 . . 118.5 ?
loop_
    _geom_torsion_atom_site_label_1
    _geom_torsion_atom_site_label_2
    _geom_torsion_atom_site_label_3
    _geom_torsion_atom_site_label_4
    _geom_torsion_site_symmetry_1
    _geom_torsion_site_symmetry_2
    _geom_torsion_site_symmetry_3
    _geom_torsion_site_symmetry_4
    _geom_torsion
    _geom_torsion_publ_flag
    O1 C6 C1 N1 . . . . 178.5(4) ?
    O1 C6 C1 C2 . . . . -1.9(7) ?
    N3 C8 C7 O2 . . . . 175.2(4) ?
    N3 C8 C7 N2 . . . . -3.2(5) ?
    N3 C9 C10 C11 . . . . -1.7(8) ?
    N2 C6 C1 N1 . . . . -2.6(5) ?
    N2 C6 C1 C2 . . . . 177.0(4) ?
    N1 C1 C2 C3 . . . . -1.2(7) ?
    N1 C1 C2 F1A . . . . 179.2(4) ?
    C12 C8 C7 O2 . . . . -4.7(6) ?
    C12 C8 C7 N2 . . . . 176.8(4) ?
    C8 N3 C9 C10 . . . . 1.0(7) ?
    C8 C12 C11 C10 . . . . 0.6(8) ?
    C9 N3 C8 C12 . . . . 0.6(7) ?
    C9 N3 C8 C7 . . . . -179.4(4) ?
    C9 C10 C11 C12 . . . . 0.9(7) ?
    C11 C12 C8 N3 . . . . -1.3(7) ?
    C11 C12 C8 C7 . . . . 178.6(4) ?
    C7 N2 C6 O1 . . . . 6.0(7) ?
    C7 N2 C6 C1 . . . . -172.9(4) ?
    C6 N2 C7 O2 . . . . -2.1(7) ?
    C6 N2 C7 C8 . . . . 176.3(4) ?
    C6 C1 C2 C3 . . . . 179.2(4) ?
    C6 C1 C2 F1A . . . . -0.4(7) ?
    C1 N1 C5 C4 . . . . 0.2(6) ?
    C1 C2 C3 C4 . . . . 0.0(7) ?
    C2 C3 C4 C5 . . . . 1.2(7) ?
    C3 C4 C5 N1 . . . . -1.3(7) ?
    C5 N1 C1 C6 . . . . -179.3(4) ?
    C5 N1 C1 C2 . . . . 1.1(6) ?
    F1B C12 C8 N3 . . . . -175.0(6) ?
    F1B C12 C8 C7 . . . . 5.0(9) ?
    F1B C12 C11 C10 . . . . 175.1(6) ?
    F1A C2 C3 C4 . . . . 179.6(5) ?
loop_
    _geom_hbond_atom_site_label_D
    _geom_hbond_atom_site_label_H
    _geom_hbond_atom_site_label_A
    _geom_hbond_site_symmetry_D
    _geom_hbond_site_symmetry_H
    _geom_hbond_site_symmetry_A
    _geom_hbond_distance_DH
    _geom_hbond_distance_HA
    _geom_hbond_distance_DA
    _geom_hbond_angle_DHA
    _geom_hbond_publ_flag
    N2 H2 N1 ? ? ? 0.92(5) 2.16(6) 2.614(6) 109(4) yes
    N2 H2 N3 . . . 0.92(5) 2.11(6) 2.622(5) 114(5) yes
    C3 H3 O2 . . 3_556 0.95 2.43 3.320(6) 156 yes
    C3 H3 F1B . . 3_556 0.95 2.40 3.049(8) 125 yes
    C5 H5 N1 . . 2_675 0.95 2.53 3.420(6) 156 yes
    C10 H10 F1A . . 4_564 0.95 2.45 3.169(7) 132 yes
_shelx_space_group_comment
;
The symmetry employed for this shelxl refinement is uniquely defined
by the following loop, which should always be used as a source of
symmetry information in preference to the above space-group names.
They are only intended as comments.
;
_shelx_estimated_absorpt_T_min     ?
_shelx_estimated_absorpt_T_max     ?
_shelx_hkl_file
;
   0   0  -6 370.401 164.699   3
   0   0  -5-27.1546 233.713   8
   0   0  -5 20.0721 211.724   3
   0   0  -4 1572.04 379.891   8
   0   0  -4 1336.50 311.451  10
   0   0  -4 2490.96 642.307   1
   0   0  -4 1952.84 362.724   3
   0   0  -4 1926.62 401.584  11
   0   0  -3-11.2338 278.964   1
   0   0  -2 6876.17 589.678   7
   0   0  -2 7108.02 715.337   1
   0   0  -1-12.9405 113.976   7
   0  -1  -6-183.688 168.877   3
   0   1  -6 10.5335 126.888   3
   0  -1  -5 2012.55 410.820   3
   0   1  -5 1703.67 374.891   3
   0   1  -5 926.424 290.286   8
   0  -1  -5 1617.68 400.009   8
   0   1  -4-761.598 284.200   8
   0  -1  -4 957.592 275.782   8
   0   1  -4 29.9570 198.258   3
   0  -1  -4 42.1499 70.0458  10
   0  -1  -4-51.4985 235.628  11
   0  -1  -4 677.962 387.288   1
   0  -1  -4 116.242 150.664   3
   0   1  -4 355.021 221.578   1
   0   1  -4 128.846 220.977  11
   0  -1  -3 19912.1 1525.54   1
   0   1  -3 22013.6 1591.60   1
   0   1  -2 151.018 177.403   7
   0   1  -2 206.724 239.467   1
   0  -1  -2 552.459 284.520   1
   0   1  -1 76917.7 1313.05   7
   0  -1  -1 73049.5 903.143  13
   0   1   0 446.415 77.1367   6
   0  -1   0 406.349 101.299  13
   0  -1   1 70618.9 852.037  13
   0   2  -6 1551.30 244.852   3
   0  -2  -6 1418.74 226.049   3
   0   2  -5 106.441 223.232   3
   0  -2  -5 21.2870 220.662   3
   0  -2  -5-55.2155 198.075   8
   0  -2  -4 4681.36 832.976   1
   0   2  -4 6136.55 624.698   3
   0  -2  -4 4161.17 518.867  11
   0  -2  -4 4079.55 578.411  10
   0   2  -4 5594.13 1005.88   1
   0   2  -4 4865.34 659.430   8
   0  -2  -4 5689.61 675.001   8
   0  -2  -4 6621.99 653.718   3
   0   2  -3 43.6876 251.071   1
   0  -2  -3 96.3021 249.703   1
   0   2  -2 97384.8 2533.27   1
   0  -2  -2 95139.6 2632.04   1
   0   2  -1 125.279 179.688  12
   0  -2  -1 128.154 126.828  13
   0  -2   0 10647.4 510.905  13
   0   2   0 11955.2 460.274   6
   0  -2   1 131.788 128.662  13
   0   2   1 139.126 169.870   6
   0  -3  -6-54.3369 122.696   3
   0   3  -6 167.895 118.858   3
   0  -3  -5 2443.89 415.101   3
   0  -3  -5 2557.30 467.606   8
   0   3  -5 2301.04 398.832   3
   0   3  -4 192.785 183.505   8
   0   3  -4-223.828 208.932   1
   0  -3  -4 120.879 290.009   1
   0   3  -4-58.3273 177.548   3
   0  -3  -4 188.992 220.907  10
   0  -3  -4 125.482 225.760   8
   0  -3  -4-112.862 220.782  11
   0   3  -3 722.720 308.400   1
   0  -3  -3 78.0580 249.725   1
   0   3  -2 106.740 109.095   2
   0  -3  -2 321.016 133.096  13
   0   3  -2 385.924 247.759   1
   0   3  -2 134.355 178.461   7
   0  -3  -2 599.958 281.149   1
   0  -3  -1 965490. 5894.33  13
   0   3  -1 973188. 5598.50   1
   0  -3   0 452.500 224.939  13
   0   3   0 684.177 199.401   6
   0  -3   1 993134. 5818.75  13
   0   3   1 980610. 5567.61   6
   0   3   2 189.523 201.185   6
   0  -3   2 245.273 102.212  13
   0   3   2 209.791 133.503   2
   0   4  -5-407.425 278.598   3
   0  -4  -5-316.086 303.528  10
   0  -4  -5-323.185 255.532   3
   0  -4  -5 85.6616 213.845   8
   0   4  -4 1781.35 365.268   3
   0  -4  -4 1286.46 324.290  10
   0  -4  -4 930.134 316.931   8
   0  -4  -3 178.917 167.591   1
   0   4  -3 74.7664 213.364   1
   0   4  -2 82895.2 2199.12   2
   0   4  -2 99781.6 2620.74   7
   0   4  -2 105761. 2698.37   1
   0  -4  -2 90803.0 2144.75  13
   0  -4  -2 107142. 2822.35   1
   0  -4  -1 890.607 205.570   1
   0   4  -1 989.514 252.263  12
   0   4  -1 874.260 205.051   1
   0  -4  -1 589.100 264.175  13
   0  -4   0 10098.1 745.968  13
   0   4   0 11140.9 665.615   6
   0  -4   1 902.876 276.378  13
   0   4   1 1049.92 250.784   6
   0   4   2 86480.7 2222.70   2
   0  -4   2 88245.7 2018.78  13
   0  -5  -5 1265.59 351.190  10
   0   5  -5 1292.37 318.973   3
   0  -5  -5 1050.69 315.147   3
   0  -5  -5 1296.75 331.475   8
   0  -5  -4-46.5659 276.221  10
   0  -5  -4-226.032 257.275   8
   0   5  -4-63.9409 209.275   3
   0  -5  -3 5272.47 812.160   1
   0   5  -3 3529.10 689.361   1
   0   5  -2 120.262 205.791   2
   0  -5  -2 56.8400 174.469  13
   0   5  -2 405.939 259.076   1
   0  -5  -2 382.415 220.969   1
   0   5  -2 0.78121 260.057   7
   0   5  -1 64181.4 1307.24   1
   0   5  -1 67156.5 1736.70  12
   0   5   0 42.0973 173.163   6
   0  -5   0 63.9224 248.243  13
   0  -5   1 73559.8 2133.48  13
   0   5   1 85150.4 1991.93   6
   0  -5   2 101.914 131.016  13
   0   5   2 326.389 150.441   2
   0   5   2 18.7561 195.666   6
   0  -6  -5 163.226 174.972   3
   0   6  -5-372.439 236.776   3
   0  -6  -5-188.955 252.457  10
   0  -6  -5-55.9980 198.805   8
   0  -6  -4 8191.99 819.888  10
   0  -6  -4 7856.22 795.876   8
   0   6  -4 7878.67 709.439   3
   0   6  -3-17.9657 146.639   3
   0  -6  -3 34.8988 114.231  10
   0   6  -2 154081. 3948.43   7
   0  -6  -2 154378. 3628.31  13
   0  -6  -1 303.888 296.033  13
   0   6  -1 476.604 231.756  12
   0  -6   0 61180.5 2201.34  13
   0   6   0 61499.1 1938.41   6
   0   6   1 50.4066 184.999   6
   0  -6   1 276.830 251.247  13
   0   6   2 142389. 3694.43   2
   0  -6   2 143336. 3352.43  13
   0  -7  -5 4477.73 514.401   8
   0  -7  -5 4239.09 460.737   3
   0   7  -5 4572.93 467.878   3
   0  -7  -5 5057.64 547.599  10
   0  -7  -4 60.9709 192.006   8
   0  -7  -4 47.4156 237.144  10
   0   7  -4-4.76598 227.432   3
   0  -7  -3 31089.2 1518.10  10
   0   7  -3 31623.4 1403.01   3
   0  -7  -2-795.223 364.069  13
   0   7  -2-343.036 330.954   7
   0   7  -2 460.288 319.295   2
   0   7  -1 9564.56 1107.20   2
   0  -7  -1 10529.3 1072.63  13
   0   7   0 106.838 199.436   6
   0  -7   0 34.3900 281.572  13
   0   7   1 10363.6 1142.84   2
   0  -7   1 11765.6 1111.95  13
   0   7   1 11040.1 934.517   6
   0  -7   2-263.324 230.376  13
   0   7   2-491.507 268.265   2
   0   8  -5-269.908 209.727   3
   0  -8  -5 320.451 189.910  10
   0  -8  -5 27.4738 138.167   8
   0  -8  -5-11.2649 156.058   3
   0  -8  -4 4897.94 629.506  10
   0   8  -4 4605.08 549.378   3
   0  -8  -4 4771.54 609.104   8
   0  -8  -3 1.37663 238.479  10
   0   8  -3 34.0558 198.710   3
   0  -8  -2 5934.07 910.666  13
   0   8  -2 4032.16 866.464   7
   0   8  -2 5436.26 574.212   3
   0   8  -2 3921.20 797.387   2
   0  -8  -1 24.3668 259.265  13
   0   8  -1 350.049 380.484   2
   0  -8   0 109134. 3632.14  13
   0   8   0 106562. 3289.68   6
   0   8   0 111909. 3989.77   2
   0  -8   1 165.677 239.838  13
   0   8   1 674.475 378.881   2
   0  -8   2 5656.28 825.553  13
   0   8   2 5190.55 852.308   2
   0  -9  -5 684.387 193.005  10
   0  -9  -5 322.422 134.951   3
   0  -9  -5 449.175 160.468   8
   0   9  -5 540.376 165.050   3
   0  -9  -4-207.317 217.097  10
   0   9  -4-102.442 243.794   3
   0  -9  -4-19.2627 200.921   8
   0   9  -3 7590.62 728.387   3
   0  -9  -3 9268.54 893.058  10
   0   9  -2-430.104 233.592   3
   0  -9  -2 11.3858 244.895  10
   0   9  -1 20807.9 1926.19   2
   0   9  -1 17864.5 1018.63   3
   0  -9  -1 20323.2 1776.31  13
   0  -9   0 248.243 358.994  13
   0   9   0 312.108 401.625   2
   0  -9   1 20806.1 1770.44  13
   0   9   1 21380.5 1964.83   2
   0   9   1 16824.7 1467.03   6
   0   9   2 297.622 354.099   2
   0 -10  -4 1068.69 305.016   8
   0  10  -4 1116.13 274.770   3
   0 -10  -4 1691.65 371.004  10
   0  10  -3-25.9883 212.764   3
   0 -10  -3 153.030 271.886  10
   0  10  -2 12872.8 940.877   3
   0 -10  -2 14310.0 1127.22  10
   0 -10  -1-630.200 475.186  13
   0  10  -1 318.621 238.998   4
   0  10  -1-594.484 407.004   2
   0  10   0 26100.8 2335.70   2
   0 -10   0 26094.0 2116.32  13
   0  10   0 24706.8 1364.45   4
   0 -10   1 928.183 444.152  13
   0  10   1 259.598 219.775   4
   0  10   2 9926.82 805.587   4
   0 -11  -4 288.101 205.435  10
   0 -11  -4 68.3708 154.844   8
   0  11  -3 10927.7 821.053   3
   0 -11  -3 12047.1 948.966  10
   0  11  -2 535.942 186.751   4
   0 -11  -2 87.9149 287.096  10
   0  11  -1 28187.6 1484.62   4
   0  11   0 63.7031 301.462   2
   0  11   0 24.6945 223.221   4
   0  11   1 29615.4 1513.62   4
   0  11   2-216.149 165.938   4
   0 -12  -4 1912.69 283.893   8
   0 -12  -4 2004.05 286.127  10
   0 -12  -3-104.783 246.781  10
   0  12  -2 11121.1 805.982   4
   0 -12  -2 12829.2 1014.00  10
   0  12  -1-20.8888 194.843   4
   0  12   0 272.094 213.272   4
   0  12   1-36.0311 212.930   4
   0  12   2 11503.9 812.352   4
   0 -13  -3 1119.96 268.065  10
   0 -13  -2 5.73582 213.473  10
   0  13  -2-122.252 122.833   4
   0 -13  -1 11407.6 934.794  10
   0  13  -1 12880.0 924.587   4
   0  13   0 96.5397 203.123   4
   0  13   1 13723.1 969.621   4
   0  13   2-67.5989 159.760   4
   0 -14  -3-12.7421 97.4931   8
   0 -14  -2 3523.26 447.971  10
   0  14  -1 211.373 195.354   4
   0 -14  -1-138.047 205.604  10
   0  14   0 16810.7 996.967   4
   0  14   1 122.450 175.156   4
   0  14   2 3185.78 314.749   4
   0  15  -1 432.579 174.265   4
   0  15   0 95.9913 155.600   4
   0  15   1 483.195 177.532   4
   0  16   0 5121.91 356.732   4
  -1   0  -6 71.6396 136.698   3
   1   0  -6-64.3887 125.760   3
  -1   0  -5 4.35762 203.255   8
  -1   0  -5-67.7668 231.718   3
   1   0  -5-802.064 287.035   8
   1   0  -5-166.799 260.807   3
  -1   0  -4 658.251 275.083   8
   1   0  -4 186.475 221.508   3
   1   0  -4-128.880 255.693   1
  -1   0  -4-2.17814 210.607   3
   1   0  -4 194.985 231.960  11
   1   0  -4 535.860 251.699   8
  -1   0  -3-13.8727 295.264   1
   1   0  -3 65.2204 236.678   1
   1   0  -2 70.8230 218.579   1
  -1   0  -2-339.155 182.034   7
   1   0  -2 41.0483 198.666   7
   1   0  -1 264.761 68.0532   2
   1   0  -1 207.524 145.909   7
  -1   0  -1 292.033 95.9638   7
   1   0   1 205.976 59.0203   2
   1   1  -6 382.059 162.510   3
   1  -1  -6 410.781 165.144   3
  -1  -1  -6 568.526 155.050   3
  -1   1  -6 380.391 156.285   3
   1  -1  -5 421.098 191.152   8
   1   1  -5 17.8523 257.936   3
   1  -1  -5-181.738 278.739   3
  -1  -1  -5 134.382 244.002   3
  -1  -1  -5 352.394 257.420   8
  -1   1  -5 254.219 236.124   3
  -1   1  -5 234.275 235.133   8
  -1   1  -4 1671.22 344.794   3
   1   1  -4 1679.54 597.448   1
  -1  -1  -4 2042.74 421.044   8
  -1  -1  -4 2179.46 381.533   3
  -1  -1  -4 1634.89 376.082  10
  -1  -1  -4 2163.35 380.848  11
  -1  -1  -4 2905.81 691.969   1
   1  -1  -4 2233.63 635.277   1
  -1   1  -4 419.135 403.392   1
  -1   1  -4 1446.97 383.663   8
   1   1  -4 1857.41 357.481   8
   1   1  -4 1552.45 371.611  11
   1  -1  -4 2618.03 431.665   3
   1  -1  -4 1570.24 383.658  11
   1  -1  -4 2076.40 385.119  10
   1   1  -4 2527.62 424.063   3
   1  -1  -4 1910.84 395.565   8
   1  -1  -3 38155.1 2069.28   1
  -1   1  -3 39978.4 2136.98   1
  -1  -1  -3 41231.6 2195.79   1
   1   1  -3 38486.8 2038.45   1
  -1   1  -2 10922.2 662.082   7
   1   1  -2 10838.1 786.940   7
   1  -1  -2 10741.6 927.298   1
   1   1  -2 11813.6 898.749   1
  -1  -1  -1 27057.4 657.268  13
   1  -1  -1 30360.7 975.366   1
   1   1  -1 27205.2 641.052   2
  -1   1  -1 26458.1 695.688   7
   1   1  -1 27642.6 901.538   7
   1  -1  -1 30830.9 988.144   7
  -1   1  -1 29040.0 964.863  12
   1   1  -1 30441.0 963.148   1
   1  -1   0 10163.5 387.287  13
   1   1   0 9390.65 345.494   6
  -1  -1   0 9724.29 404.862  13
   1   1   1 28000.2 650.811   2
  -1  -1   1 27735.9 657.312  13
  -1   2  -6 132.501 126.685   3
  -1  -2  -6 388.897 136.099   3
   1  -2  -6 236.671 131.435   3
   1   2  -6-9.51539 144.108   3
   1  -2  -5 1501.85 372.272   8
  -1   2  -5 1973.44 378.292   3
  -1  -2  -5 1600.96 405.882   8
   1  -2  -5 1491.78 368.510   3
  -1  -2  -5 2055.65 386.457   3
   1   2  -5 1653.00 364.757   3
   1   2  -4 17349.4 1038.77  11
   1   2  -4 13607.7 1074.96   8
  -1   2  -4 16517.3 1240.72   8
  -1  -2  -4 18522.6 1188.69   8
  -1  -2  -4 12164.8 864.836  11
  -1  -2  -4 19985.4 1105.72   3
   1   2  -4 19770.6 1097.34   3
   1  -2  -4 16623.5 1112.32   8
  -1  -2  -4 16032.0 1677.30   1
  -1   2  -4 16787.3 1707.99   1
  -1   2  -4 20385.3 1099.32   3
  -1  -2  -4 16408.3 1160.97  10
   1  -2  -4 14086.8 963.922  11
   1  -2  -4 14382.9 1045.59  10
   1  -2  -4 15358.1 1627.35   1
   1  -2  -4 20466.1 1134.16   3
   1   2  -4 13846.6 1572.06   1
  -1   2  -3 2012.82 552.545   1
   1   2  -3 2289.77 539.464   1
  -1  -2  -3 2697.52 651.813   1
   1  -2  -3 2403.13 565.026   1
   1   2  -3 743.725 324.544   7
   1   2  -2 54306.8 1894.70   1
   1   2  -2 50887.4 1743.64   7
   1   2  -1 155975. 2345.73   7
   1   2  -1 153487. 2156.39   2
  -1  -2  -1 148436. 2020.31  13
   1  -2  -1 152639. 2222.28   1
   1   2  -1 156458. 2183.64   1
  -1   2  -1 159192. 2233.42  12
   1  -2  -1 152033. 1953.66  13
  -1   2   0 25930.9 705.158   6
  -1  -2   0 27430.8 876.242  13
   1  -2   0 25665.0 791.200  13
   1   2   0 25663.2 715.097   6
  -1   2   1 146911. 1743.08   6
  -1  -2   1 152272. 2001.48  13
   1   2   1 149476. 2098.98   2
  -1   3  -6 826.202 174.149   3
   1   3  -6 496.537 157.488   3
   1  -3  -6 651.738 156.048   3
  -1  -3  -6 531.224 148.819   3
   1  -3  -5 520.049 270.756   8
   1   3  -5 1280.08 326.625   3
  -1  -3  -5 1384.82 368.660   8
  -1   3  -5 1565.36 371.243   3
  -1  -3  -5 1558.27 357.602   3
   1  -3  -5 861.203 295.439   3
   1  -3  -4 1713.50 352.973  10
  -1  -3  -4 2558.36 474.816  10
  -1   3  -4 1795.27 384.515   3
  -1  -3  -4 715.834 371.442   1
   1  -3  -4 1665.26 393.168  11
   1  -3  -4 2614.03 473.056   8
  -1   3  -4 1950.30 581.001   1
   1   3  -4 3185.77 753.527   1
   1   3  -4 2002.29 361.805   3
   1  -3  -4 855.668 510.323   1
  -1  -3  -4 1976.76 411.137   8
  -1   3  -4 1083.13 345.557   8
  -1   3  -3 820.671 319.833   1
   1   3  -3 484.844 333.116   1
  -1  -3  -3 398.830 269.294   1
   1  -3  -3 463.007 306.846   1
   1   3  -3 730.646 356.915   7
  -1  -3  -2 3928.60 386.538  13
   1   3  -2 4335.26 570.992   7
  -1  -3  -2 5102.83 664.964   1
   1  -3  -2 5339.75 634.989   1
  -1   3  -2 4013.78 489.693   7
   1   3  -2 4940.38 614.891   1
   1   3  -2 3506.26 360.379   2
  -1   3  -2 3669.16 406.379   2
  -1   3  -2 4229.57 599.215   1
   1   3  -1 306441. 3038.74   1
   1   3  -1 308761. 3813.85   6
   1  -3  -1 305210. 3124.45   1
   1   3  -1 308900. 3687.78   2
  -1   3  -1 307315. 3335.49  12
   1   3  -1 298691. 2846.31  12
   1  -3  -1 299446. 3294.39  13
  -1  -3  -1 306113. 3481.70  13
   1   3   0 222426. 2464.82   6
  -1  -3   0 229096. 3001.63  13
   1  -3   0 221711. 2782.59  13
  -1  -3   1 309828. 3420.81  13
   1  -3   1 306376. 3253.58  13
  -1   3   1 314198. 2776.90   6
   1   3   2 3965.49 543.073   6
  -1   3   2 4255.80 465.762   6
  -1  -3   2 3657.16 341.075  13
   1   3   2 4057.73 394.048   2
  -1   3   2 3750.23 412.407   2
   1   3   3 700.702 325.629   6
  -1  -4  -5 149.207 238.181   8
   1  -4  -5-47.3941 220.525  10
   1  -4  -5 310.678 251.864   8
  -1  -4  -5 467.255 247.075   3
   1  -4  -5 108.987 217.481   3
  -1   4  -5 155.139 203.045   3
   1   4  -5 50.1250 201.195   3
  -1  -4  -4 4797.70 953.541   1
  -1  -4  -4 8298.85 829.231  10
   1   4  -4 9874.21 790.143   3
  -1  -4  -4 8841.98 833.123   8
   1  -4  -4 6734.60 625.679  11
  -1   4  -4 10794.9 809.187   3
   1  -4  -4 9022.39 860.090  10
   1  -4  -4 5414.09 1010.44   1
   1  -4  -4 9127.05 853.860   8
   1   4  -3 1524.06 525.936   1
  -1  -4  -3 1476.98 459.239   1
   1   4  -3 1867.11 510.217   7
   1  -4  -3 1557.06 488.420   1
  -1   4  -3 1155.00 482.235   1
   1   4  -2 9288.62 839.546   7
  -1   4  -2 8758.29 783.945   7
   1   4  -2 7954.73 679.702   2
  -1   4  -2 8040.79 722.534   2
  -1  -4  -2 8553.74 681.110  13
   1  -4  -2 9790.95 841.694   1
   1   4  -2 11142.6 878.678   1
  -1  -4  -2 10453.2 922.707   1
  -1   4  -2 9351.54 869.964   1
   1  -4  -2 8788.71 682.095  13
   1   4  -1 46932.8 1205.73  12
  -1   4  -1 48377.5 1459.22  12
   1   4  -1 49744.3 1234.27   1
   1   4  -1 50532.5 1740.34   2
   1  -4  -1 50820.2 1296.85   1
  -1  -4  -1 50008.7 1650.19  13
   1  -4  -1 50915.3 1592.93  13
   1   4  -1 51484.8 1722.98   6
   1  -4   0 37521.7 1344.90  13
   1   4   0 37570.7 1191.20   6
  -1  -4   0 37498.5 1409.12  13
  -1   4   0 38815.0 1218.79   6
  -1  -4   1 50400.1 1627.28  13
   1  -4   1 49871.2 1535.75  13
   1   4   1 51927.4 1508.50   6
  -1   4   1 55042.8 1361.62   6
   1   4   1 48802.3 1662.25   2
  -1   4   2 7370.69 675.790   2
   1  -4   2 8516.53 638.331  13
   1   4   2 8512.67 687.366   2
  -1   4   2 8575.91 653.010   6
  -1  -4   2 9207.01 667.059  13
   1   4   2 9965.85 833.088   6
   1  -5  -5 5607.09 628.698  10
  -1  -5  -5 6778.17 699.178  10
  -1   5  -5 6521.95 594.424   3
   1   5  -5 6338.70 599.045   3
  -1  -5  -5 7176.99 629.787   3
   1  -5  -5 5598.37 584.069   3
  -1  -5  -5 6730.43 677.322   8
   1  -5  -5 5976.97 635.233   8
  -1   5  -4 4439.84 553.896   3
  -1  -5  -4 4482.51 625.248   8
  -1  -5  -4 4337.96 623.507  10
   1   5  -4 5735.71 621.345   3
   1  -5  -4 4605.50 629.594  10
   1  -5  -4 4574.46 605.900   8
   1   5  -3 5757.77 890.137   1
  -1  -5  -3 8124.86 1029.90   1
  -1   5  -3 5440.62 853.704   1
   1  -5  -3 6706.04 931.051   1
   1  -5  -2 31699.7 1475.14  13
  -1   5  -2 29974.3 1580.92   2
   1   5  -2 32221.4 1688.05   7
  -1  -5  -2 31149.1 1465.07  13
  -1   5  -2 33387.8 1622.89  12
  -1  -5  -2 35996.4 1654.67   1
   1   5  -2 29030.7 1476.66   2
   1  -5  -2 35891.4 1608.16   1
  -1   5  -2 32803.7 1584.07   1
  -1   5  -2 33098.8 1649.42   7
   1   5  -2 34315.0 1539.35   1
  -1   5  -1 36957.9 1400.18  12
  -1  -5  -1 37665.4 1646.35  13
   1   5  -1 30878.8 1078.77  12
   1   5  -1 35144.0 1644.77   2
   1   5  -1 32513.3 955.120   1
   1  -5  -1 30806.9 962.847   1
   1   5  -1 36244.8 1581.57   6
   1  -5  -1 35261.2 1518.54  13
  -1  -5   0 8124.86 778.637  13
   1   5   0 7824.99 650.406   6
   1  -5   0 7665.98 738.141  13
  -1   5   0 7690.09 648.156   6
  -1   5   1 38501.2 1324.43   6
  -1  -5   1 40642.0 1658.68  13
   1  -5   1 38644.9 1542.26  13
   1   5   1 36853.1 1386.43   6
   1   5   1 34600.9 1598.58   2
   1   5   2 34090.6 1536.96   6
   1  -5   2 31279.8 1405.58  13
  -1  -5   2 30024.6 1381.92  13
  -1   5   2 34138.3 1380.20   6
   1   5   2 31425.9 1525.14   2
  -1   5   2 30678.1 1568.40   2
  -1   6  -5 673.293 248.510   3
   1  -6  -5 811.992 283.429  10
   1  -6  -5 665.331 253.968   3
   1   6  -5 1037.75 290.991   3
  -1  -6  -5 797.590 252.614   3
  -1  -6  -5 903.584 286.465   8
   1  -6  -5 692.229 257.008   8
  -1  -6  -5 1007.52 317.235  10
   1  -6  -4 1570.04 400.140  10
  -1   6  -4 1397.24 347.799   3
   1   6  -4 1680.24 376.895   3
  -1  -6  -4 1434.38 400.334  10
   1  -6  -4 1253.68 345.974   8
  -1  -6  -4 1464.60 392.150   8
   1   6  -3 3582.89 477.115   3
  -1  -6  -3 3056.03 483.513  10
  -1   6  -3 3106.37 451.317   3
   1  -6  -3 3471.64 520.364  10
   1   6  -2 68171.5 2542.31   2
  -1   6  -2 70758.6 2472.04  12
  -1   6  -2 67914.5 2655.08   2
   1   6  -2 75363.0 2815.78   7
   1  -6  -2 71404.8 2470.24  13
  -1   6  -2 72372.9 2726.81   7
  -1  -6  -2 70519.3 2471.64  13
  -1   6  -1 53889.1 1814.51  12
  -1  -6  -1 55572.3 2190.48  13
   1   6  -1 51476.2 2057.84   6
   1   6  -1 52666.5 2227.57   2
   1  -6  -1 56905.4 2145.89  13
  -1   6   0 15602.9 1035.10   6
  -1  -6   0 15125.4 1154.46  13
   1  -6   0 14789.7 1091.11  13
   1   6   0 13656.5 1140.73   2
   1   6   0 15835.2 1010.21   6
   1   6   1 56650.4 1850.12   6
   1  -6   1 55410.7 2068.26  13
   1   6   1 54956.2 2249.82   2
  -1  -6   1 54830.2 2125.27  13
  -1   6   1 60248.5 1914.97   6
   1   6   2 76006.1 2438.68   6
   1  -6   2 68963.0 2315.79  13
  -1   6   2 70053.2 2642.59   2
   1   6   2 70375.7 2556.61   2
  -1  -6   2 69318.9 2367.34  13
  -1  -7  -5 816.952 262.725   8
  -1  -7  -5 434.455 197.162   3
   1   7  -5 438.797 215.092   3
   1  -7  -5 176.878 182.854   3
   1  -7  -5 402.285 207.034   8
  -1   7  -5 79.9797 201.697   3
   1  -7  -5 651.486 235.538  10
  -1  -7  -5 877.767 270.236  10
  -1  -7  -4-62.8643 234.553  10
   1   7  -4 3.23052 229.458   3
  -1   7  -4-113.132 249.468   3
   1  -7  -4-52.8626 250.119  10
  -1  -7  -4 65.6072 207.585   8
   1  -7  -4 79.2456 204.258   8
   1  -7  -3 907.060 339.645  10
  -1  -7  -3 982.235 316.448  10
   1   7  -3 642.237 268.604   3
  -1   7  -3 146.376 233.642   3
  -1   7  -2 5734.97 890.911   2
  -1   7  -2 7103.05 964.810   7
  -1  -7  -2 6972.34 888.877  13
   1   7  -2 7900.36 1034.21   7
   1   7  -2 5681.82 846.627   2
   1  -7  -2 6105.22 809.050  13
   1   7  -1 2053.45 537.160   2
  -1   7  -1 2424.02 474.264  12
  -1  -7  -1 2531.12 567.513  13
   1  -7  -1 2940.01 602.175  13
   1   7  -1 2177.66 522.956   6
  -1   7   0 9164.30 897.076   6
  -1  -7   0 9119.62 1003.06  13
   1   7   0 8775.33 834.204   6
   1   7   0 7744.04 988.037   2
   1  -7   0 8602.74 945.442  13
   1   7   1 2991.64 524.660   6
   1  -7   1 2680.00 568.372  13
  -1  -7   1 3207.33 636.911  13
   1   7   1 2547.50 578.131   2
  -1   7   1 3055.42 530.089   6
   1   7   2 6897.63 788.626   6
  -1   7   2 8428.88 1021.42   2
  -1  -7   2 6501.96 836.866  13
   1   7   2 7617.52 948.508   2
   1  -7   2 6961.52 839.314  13
   1  -8  -5-37.3171 163.284  10
   1   8  -5-77.3779 179.870   3
  -1  -8  -5 72.2313 151.617   3
  -1  -8  -5-23.7509 173.539  10
   1  -8  -5 444.191 188.152   3
   1  -8  -5 49.2920 137.467   8
  -1  -8  -5 182.068 164.801   8
  -1   8  -5 131.727 156.035   3
  -1  -8  -4 2062.21 444.760  10
   1  -8  -4 1705.78 390.420   8
  -1   8  -4 2081.03 395.391   3
   1   8  -4 1681.66 359.461   3
  -1  -8  -4 2020.57 404.927   8
   1  -8  -4 1796.04 425.481  10
  -1   8  -3 36413.5 1526.31   3
   1   8  -3 36927.6 1549.02   3
   1  -8  -3 37819.1 1712.87  10
  -1  -8  -3 37453.1 1685.52  10
   1  -8  -2 9185.90 1113.93  13
   1   8  -2 9740.27 766.168   3
  -1   8  -2 9338.86 740.497   3
  -1  -8  -2 9484.01 831.844  10
  -1   8  -2 8092.40 1179.12   7
  -1  -8  -2 8917.07 1087.77  13
   1   8  -2 8407.13 1194.00   7
   1  -8  -1 1175.47 436.435  13
  -1  -8  -1 1198.61 487.794  13
   1   8  -1 1274.02 501.711   2
   1   8   0 1449.34 434.266   6
  -1  -8   0 1376.65 481.700  13
  -1   8   0 1741.34 482.662   6
   1  -8   0 2020.00 559.572  13
   1   8   0 1864.87 589.036   2
  -1  -8   1 768.161 382.059  13
   1   8   1 827.560 334.397   6
   1  -8   1 939.979 411.264  13
   1   8   1 1507.91 553.360   2
  -1   8   1 794.767 284.406   6
  -1   8   2 9320.29 1200.35   2
  -1  -8   2 10424.3 1119.04  13
   1  -8   2 9222.53 1045.52  13
   1   8   2 8707.01 1118.24   2
  -1   9  -5 516.424 149.590   3
   1  -9  -5 318.124 138.549   3
   1  -9  -5 572.174 158.597   8
   1  -9  -5 443.302 154.671  10
  -1  -9  -5 294.976 139.687   3
   1   9  -5 144.473 138.645   3
  -1  -9  -5 755.836 187.042   8
   1  -9  -4 1508.36 374.617   8
  -1   9  -4 1707.95 357.499   3
   1   9  -4 1733.00 379.305   3
   1  -9  -4 1819.47 409.250  10
  -1  -9  -4 1945.35 410.094  10
  -1  -9  -4 1393.40 348.727   8
   1  -9  -3 14157.0 1080.17  10
   1   9  -3 13947.3 969.218   3
  -1  -9  -3 13792.5 1058.17  10
  -1   9  -3 13030.4 930.969   3
   1   9  -2 4595.03 894.836   7
  -1  -9  -2 6924.90 790.837  10
  -1   9  -2 6368.18 671.745   3
   1   9  -2 6170.19 659.562   3
  -1   9  -2 4072.13 868.728   7
  -1   9  -1 9884.70 1351.05   2
   1  -9  -1 11206.9 1338.26  13
  -1  -9  -1 11506.3 1369.87  13
  -1   9  -1 9620.76 754.915   3
   1   9  -1 10677.3 1340.81   2
   1   9  -1 10321.5 789.724   3
  -1  -9   0 8227.17 1138.28  13
   1  -9   0 7927.44 1094.55  13
   1   9   0 7756.89 1203.76   2
   1   9   0 6676.73 947.294   6
  -1   9   1 11871.2 1495.83   2
   1   9   1 9574.73 1103.75   6
  -1   9   1 8547.26 1072.86   6
   1   9   1 10676.8 1357.84   2
  -1  -9   1 10866.0 1281.26  13
   1  -9   1 10668.6 1268.56  13
  -1   9   2 5471.24 1010.97   2
   1   9   2 5349.72 949.580   2
   1  10  -4 3138.99 421.213   3
  -1  10  -4 2365.54 370.370   3
   1 -10  -4 2466.82 414.123   8
  -1 -10  -4 2617.29 418.160   8
   1 -10  -4 3055.75 473.982  10
  -1 -10  -4 3851.50 511.898  10
   1 -10  -3 1420.22 399.279  10
   1  10  -3 1263.38 346.611   3
  -1 -10  -3 1357.73 404.961  10
  -1  10  -3 1259.62 343.593   3
  -1  10  -2 7831.72 749.238   3
   1  10  -2 7614.70 745.692   3
  -1 -10  -2 7793.06 833.395  10
   1  10  -1 293.041 166.638   4
  -1 -10  -1 558.668 405.641  13
   1 -10  -1 613.601 454.206  13
  -1  10  -1 9.96105 167.164   4
  -1 -10   0-1424.69 564.243  13
   1  10   0-227.232 322.105   2
   1  10   0 130.142 236.703   4
  -1  10   0 1451.85 554.454   2
  -1  10   0 298.620 279.611   4
   1  10   0-243.895 255.520   6
   1 -10   0-608.935 409.575  13
   1 -10   1-205.683 201.897  13
  -1  10   1 221.113 203.585   4
   1  10   1 366.624 529.305   2
   1  10   1-4.01778 147.734   6
   1  10   1 442.111 254.430   4
   1  10   2 6131.64 608.860   4
  -1  10   2 5821.47 633.803   4
   1 -11  -4 2913.86 391.470   8
  -1 -11  -4 4033.14 466.542  10
  -1 -11  -4 3085.79 408.013   8
   1 -11  -4 3715.13 454.605  10
   1 -11  -3 4687.78 622.402  10
  -1  11  -3 4563.64 554.346   3
  -1 -11  -3 5632.38 670.018  10
   1  11  -3 4467.33 540.783   3
  -1  11  -2 5516.75 624.205   4
   1 -11  -2 6639.20 803.854  10
   1  11  -2 5582.57 605.574   4
  -1 -11  -2 6962.06 796.223  10
  -1  11  -1 8383.75 852.002   4
   1  11  -1 8683.11 824.566   4
  -1 -11   0 6972.77 1217.71  13
  -1  11   0 8067.28 832.591   4
  -1  11   0 6673.60 1315.63   2
   1 -11   0 7549.14 1225.31  13
   1  11   0 7223.91 762.640   4
   1  11   0 6482.11 1209.90   2
   1  11   1 8461.32 808.694   4
  -1  11   1 9035.16 874.968   4
  -1  11   2 6576.83 662.713   4
   1  11   2 6338.99 616.076   4
  -1 -12  -4 4.10649 119.243   8
  -1 -12  -4 376.683 146.584  10
   1 -12  -4 124.536 131.464  10
   1 -12  -4 181.671 128.804   8
   1 -12  -3 69.2011 210.127  10
  -1 -12  -3 212.896 206.996  10
  -1 -12  -2 3462.59 547.616  10
  -1  12  -2 3591.50 463.348   4
   1 -12  -2 3079.94 538.707  10
   1  12  -2 3201.70 434.884   4
  -1  12  -1 791.864 285.199   4
   1  12  -1 673.741 289.239   4
  -1 -12  -1 558.375 274.676  10
  -1  12   0 1139.62 370.253   4
   1  12   0 1312.94 374.832   4
   1  12   1 608.863 296.179   4
  -1  12   1 832.010 323.084   4
  -1  12   2 3384.60 453.446   4
   1  12   2 3279.81 436.104   4
   1 -13  -3 1848.90 340.527  10
  -1 -13  -3 2056.20 333.664  10
   1  13  -2 849.620 238.194   4
   1 -13  -2 983.660 318.294  10
  -1 -13  -2 1258.96 339.958  10
  -1  13  -2 872.818 228.427   4
  -1  13  -1 10209.8 836.525   4
   1  13  -1 10257.8 820.125   4
  -1 -13  -1 9442.91 818.855  10
   1  13   0 46.1759 209.981   4
  -1  13   0-97.8969 289.345   4
  -1  13   1 11155.3 895.702   4
   1  13   1 10910.4 856.393   4
   1  13   2 1190.32 240.936   4
  -1  13   2 908.235 216.446   4
  -1 -14  -3 249.996 111.737   8
   1 -14  -3 59.7631 114.499  10
   1 -14  -3 172.484 109.383   8
  -1 -14  -2 2505.96 355.881  10
   1 -14  -2 2159.07 364.557  10
  -1  14  -1 6758.69 606.326   4
   1 -14  -1 5766.70 615.765  10
   1  14  -1 6755.93 615.011   4
  -1  14   0 9554.05 774.363   4
   1  14   0 9788.12 764.066   4
  -1  14   1 7580.85 650.300   4
   1  14   1 8022.93 660.948   4
   1  14   2 1919.73 235.924   4
  -1  14   2 1675.11 229.294   4
   1  15  -1 440.746 167.178   4
   1 -15  -1 303.891 142.461  10
  -1  15  -1 437.173 157.160   4
   1  15   0 407.749 186.411   4
  -1  15   0 471.944 188.710   4
  -1  15   1 591.427 194.064   4
   1  15   1 591.712 185.822   4
   1  16   0 10526.3 493.797   4
  -1  16   0 9807.05 483.672   4
  -2   0  -6 2168.56 270.719   3
   2   0  -6 2784.72 293.406   3
  -2   0  -5 6826.15 640.735   3
   2   0  -5 7498.03 703.083   3
   2   0  -4 2048.57 414.760  11
   2   0  -4 1827.28 362.667   3
  -2   0  -4 2267.86 390.068   3
  -2   0  -4 1760.19 406.432   8
   2   0  -4 2159.23 618.681   1
  -2   0  -4 3257.38 753.475   1
   2   0  -3 52927.6 2406.73   1
  -2   0  -3 55874.6 2643.44   1
   2   0  -2 85916.8 2358.05   1
   2   0  -2 87566.5 2306.57   7
   2   0  -1 58443.7 1023.21   2
   2   0  -1 61389.4 1405.20   7
   2   0   0 38106.6 706.535   7
   2   0   1 55335.4 964.410   2
   2  -1  -6 1769.05 237.975   3
  -2   1  -6 1745.76 246.878   3
  -2  -1  -6 1890.75 240.392   3
   2   1  -6 1944.19 253.759   3
   2  -1  -5 324.086 282.521   3
  -2  -1  -5-4.96808 272.647   8
  -2   1  -5 295.582 253.339   3
   2   1  -5 170.062 234.282   3
  -2  -1  -5 287.224 232.944   3
  -2   1  -5 74.8212 256.720   8
   2  -1  -4 380.004 442.130   1
   2  -1  -4 1309.26 310.403   8
  -2   1  -4 1590.85 418.507   8
   2  -1  -4 1478.68 366.939   3
  -2  -1  -4 1361.11 308.034   3
  -2  -1  -4 1124.28 388.426  10
   2   1  -4 772.498 368.692   1
  -2  -1  -4 897.009 499.448   1
   2  -1  -4 1305.84 341.246  11
  -2  -1  -4 1445.93 378.067   8
   2   1  -4 1336.41 334.667  11
  -2   1  -4 1313.45 316.923   3
   2   1  -4 1445.81 330.054   3
  -2   1  -4 384.163 328.566   1
   2   1  -3 30071.0 1791.89   1
   2  -1  -3 30438.2 1829.51   1
  -2  -1  -3 33624.3 2028.15   1
  -2   1  -3 33180.5 2018.77   1
   2  -1  -2 10027.9 816.532   1
   2   1  -2 7896.41 730.477   1
   2   1  -2 7587.17 704.880   7
   2  -1  -2 9239.71 825.126   7
  -2  -1  -1 99931.8 1525.88  13
   2   1  -1 101650. 1762.54   1
   2  -1  -1 101810. 1943.63   7
   2   1  -1 99735.7 1443.09   2
   2  -1  -1 103922. 1795.02   1
  -2   1  -1 100987. 1824.39  12
   2   1   0 105559. 1349.16   7
   2   1   0 102139. 1410.43   6
  -2  -1   1 108011. 1575.95  13
   2   1   1 98006.8 1430.67   2
   2   2  -6 738.128 180.714   3
   2  -2  -6 996.281 177.972   3
  -2   2  -6 691.751 167.686   3
  -2  -2  -6 611.641 150.333   3
   2  -2  -5 5230.90 587.058   3
  -2  -2  -5 4758.31 562.727   3
  -2   2  -5 3436.95 577.878   8
  -2   2  -5 5098.02 561.376   3
  -2  -2  -5 4134.47 608.537   8
   2   2  -5 4638.24 551.882   3
   2   2  -4 1399.00 368.756  11
  -2  -2  -4 1055.93 291.431   3
  -2   2  -4 380.407 216.518   8
   2  -2  -4 767.971 189.329  10
  -2  -2  -4 1875.01 562.482   1
  -2   2  -4 1156.61 473.335   1
   2  -2  -4 815.268 424.304   1
   2   2  -4 516.367 347.438   1
   2  -2  -4 992.573 301.152  11
  -2  -2  -4 997.376 311.868  10
  -2  -2  -4 1116.94 338.075   8
   2   2  -4 1094.84 301.085   3
   2  -2  -4 1639.42 369.733   3
   2  -2  -4 274.174 212.718   8
  -2   2  -4 839.788 294.493   3
  -2  -2  -3 2846.75 683.034   1
   2   2  -3 2178.04 519.097   1
   2   2  -3 1854.98 525.010   7
  -2   2  -3 3070.96 688.705   1
   2  -2  -3 3050.20 645.455   1
   2   2  -2 66340.5 2058.09   1
   2  -2  -2 68517.3 2113.40   1
   2   2  -2 64098.2 2063.76   7
   2   2  -1 56856.0 1360.60   1
  -2   2  -1 58365.9 1489.71  12
   2   2  -1 59037.0 1537.56   7
   2   2  -1 61943.1 1470.34   6
  -2  -2  -1 59586.1 1417.64  13
   2   2  -1 59389.9 1394.84   2
   2  -2  -1 57287.7 1415.36   1
   2  -2   0 97061.9 1659.30  13
  -2  -2   0 97415.4 1756.59  13
  -2   2   1 51611.6 749.716   6
   2   2   1 55300.3 1335.64   2
   2   2   2 51794.0 1129.42   2
  -2   2   2 50282.5 1355.60   6
  -2  -3  -6 63.1480 101.592   3
   2  -3  -6 178.246 102.002   3
  -2   3  -6 374.802 122.237   3
   2   3  -6 241.044 128.395   3
  -2  -3  -5 1633.51 385.940   8
  -2  -3  -5 2407.35 423.836   3
  -2   3  -5 2335.78 394.469   3
   2   3  -5 2352.44 418.029   3
   2  -3  -5 2144.11 410.349   3
   2  -3  -5 1901.06 402.086   8
   2   3  -4 6773.40 1109.77   1
   2  -3  -4 5990.73 1041.90   1
  -2  -3  -4 9002.99 1247.71   1
  -2   3  -4 6114.42 1097.82   1
  -2   3  -4 7570.12 885.373   8
   2  -3  -4 7089.87 666.100  11
  -2   3  -4 9829.74 789.804   3
   2  -3  -4 7858.62 789.102   8
  -2  -3  -4 9030.28 829.434   8
   2  -3  -4 7846.28 792.510  10
   2   3  -4 10188.1 805.364   3
  -2  -3  -4 8332.48 829.314  10
  -2  -3  -3 8057.35 1081.83   1
   2  -3  -3 7860.31 1018.21   1
   2   3  -3 9127.13 1030.36   1
   2   3  -3 6385.27 935.623   7
  -2   3  -3 6912.87 1006.32   1
   2   3  -2 79219.3 1757.45   2
  -2   3  -2 88889.3 2098.86   7
   2   3  -2 102067. 2566.35   1
  -2  -3  -2 78373.4 1793.93  13
   2  -3  -2 103304. 2637.65   1
   2   3  -2 93996.5 2602.71   7
  -2   3  -2 101573. 2624.55  12
   2  -3  -1 243468. 3008.71   1
  -2   3  -1 243853. 3193.66  12
   2   3  -1 241697. 3230.46   6
   2   3  -1 249739. 3516.16   7
  -2  -3  -1 250148. 3357.53  13
   2  -3  -1 243853. 3105.95  13
   2   3  -1 242770. 2859.33   1
   2   3  -1 245807. 3402.80   2
   2   3   0 27512.2 933.004   6
   2  -3   0 27474.9 1027.61  13
  -2  -3   0 29120.7 1159.35  13
   2   3   1 236061. 3359.59   6
  -2  -3   1 252735. 3352.67  13
   2   3   1 236344. 3280.27   2
  -2   3   1 244442. 2193.74   6
   2  -3   1 250723. 3097.37  13
   2   3   2 89499.8 2572.63   6
   2   3   2 90628.8 1931.70   2
   2   3   3 6309.54 895.038   6
  -2   4  -5 1564.68 336.349   3
   2  -4  -5 1596.09 358.155   8
  -2  -4  -5 1882.15 421.601   8
   2   4  -5 1823.94 385.340   3
  -2  -4  -5 1827.81 364.243   3
   2  -4  -5 1600.18 356.540   3
   2  -4  -5 1734.43 374.589  10
   2  -4  -4 14268.6 1052.01   8
  -2  -4  -4 14354.2 1074.74  10
  -2   4  -4 16528.1 1004.45   3
   2  -4  -4 14343.9 1072.02  10
   2   4  -4 18415.1 1069.53   3
   2  -4  -4 11119.6 807.128  11
  -2  -4  -4 14710.8 1067.57   8
   2   4  -3 603.779 441.229   7
   2  -4  -3 1314.70 487.721   1
  -2  -4  -3 1544.30 538.828   1
   2   4  -3 1772.70 534.870   1
  -2   4  -3 1053.12 482.628   1
  -2   4  -2 20392.9 1261.36  12
   2   4  -2 18344.0 1236.12   7
   2   4  -2 17464.9 990.989   2
  -2   4  -2 16767.9 1063.89   7
   2   4  -2 19702.7 1163.98   1
  -2  -4  -2 16912.9 979.502  13
   2  -4  -2 20837.1 1246.04   1
  -2   4  -1 24539.1 1135.19  12
   2  -4  -1 22962.6 1101.50  13
  -2  -4  -1 23931.2 1206.91  13
   2   4  -1 22865.7 1111.58   6
   2   4  -1 25145.4 938.470   1
   2  -4  -1 22941.2 953.798   1
   2   4  -1 25519.2 1274.42   2
   2   4   0 4268.92 434.856   6
  -2  -4   0 4217.33 545.466  13
  -2   4   0 3829.08 479.318   6
   2  -4   0 3596.31 467.090  13
   2   4   0 3748.01 508.022   2
  -2  -4   1 26104.0 1250.14  13
  -2   4   1 25700.0 911.359   6
   2   4   1 24183.4 1103.27   6
   2  -4   1 25609.6 1133.91  13
   2   4   1 23379.8 1189.13   2
   2   4   2 16883.3 977.621   2
   2   4   2 17588.2 1172.43   6
  -2  -4   2 16888.5 950.857  13
   2   4   3 1319.08 411.563   6
   2  -5  -5 1126.33 318.595   3
   2   5  -5 1343.41 351.359   3
  -2  -5  -5 1884.25 403.414  10
  -2  -5  -5 1400.27 351.617   8
  -2  -5  -5 1266.51 306.159   3
  -2   5  -5 1064.52 293.057   3
   2  -5  -5 1889.53 365.968  10
   2  -5  -5 1148.01 310.891   8
   2   5  -4 11586.4 858.541   3
  -2   5  -4 11856.1 863.089   3
  -2  -5  -4 9691.71 900.790  10
   2  -5  -4 9530.67 889.479  10
  -2  -5  -4 10022.1 875.342   8
   2  -5  -4 10050.2 899.751   8
   2   5  -3 15213.7 919.438   3
   2   5  -3 11705.2 1284.28   7
  -2  -5  -3 13688.1 943.042  10
  -2  -5  -3 13161.0 1341.23   1
   2  -5  -3 14811.1 1383.27   1
   2   5  -3 11607.7 1280.27   1
  -2   5  -3 16109.4 929.709   3
  -2   5  -3 15077.2 1458.64   1
  -2   5  -2 10532.4 938.888   7
  -2  -5  -2 11531.6 927.203  13
  -2   5  -2 13157.1 1081.69  12
   2   5  -2 11140.8 1037.35   7
   2   5  -2 12639.2 972.283   1
   2  -5  -2 13449.6 1017.57   1
   2   5  -2 11231.1 910.397   2
  -2  -5  -2 12575.3 1059.76   1
  -2   5  -1 64868.2 1956.70  12
   2  -5  -1 62569.4 1576.64   1
  -2  -5  -1 66359.1 2233.14  13
   2   5  -1 63934.2 2023.34   6
   2  -5  -1 66298.8 2089.58  13
   2   5  -1 60211.0 1442.89   1
   2   5  -1 64795.7 2249.83   2
   2   5   0 27993.8 1456.30   2
  -2   5   0 31431.3 1397.84   6
   2  -5   0 30993.1 1406.74  13
  -2  -5   0 31639.4 1528.52  13
   2   5   0 32003.7 1268.32   6
   2  -5   1 65528.2 2027.45  13
   2   5   1 61739.5 2138.35   2
   2   5   1 65890.2 1893.18   6
  -2   5   1 70446.1 1778.71   6
  -2  -5   1 63153.8 2125.35  13
   2   5   2 12209.9 976.533   6
   2   5   2 10925.3 898.137   2
  -2  -5   2 11260.7 884.267  13
  -2  -6  -5 725.177 253.717   3
   2   6  -5 1126.01 292.995   3
   2  -6  -5 1026.69 272.915   8
  -2   6  -5 1063.99 286.389   3
   2  -6  -5 753.601 266.692   3
  -2  -6  -5 1039.62 322.716  10
   2  -6  -5 1252.99 322.381  10
  -2  -6  -5 933.984 300.108   8
  -2  -6  -4 1269.51 349.657   8
  -2   6  -4 1156.43 338.187   3
  -2  -6  -4 1267.01 358.960  10
   2  -6  -4 1473.23 399.395  10
   2   6  -4 1673.90 378.837   3
   2  -6  -4 1794.03 402.562   8
   2   6  -3 6118.36 629.448   3
  -2   6  -3 6197.87 632.219   3
  -2  -6  -3 5505.93 648.504  10
   2  -6  -3 4960.75 628.259  10
  -2   6  -2 59817.6 2459.26   7
  -2  -6  -2 60119.7 2359.35  13
   2  -6  -2 60262.3 2300.27  13
   2   6  -2 63401.0 2630.78   7
  -2   6  -2 63825.8 2501.52  12
   2   6  -2 56131.6 2282.43   2
  -2   6  -1 39292.7 1651.62  12
   2   6  -1 38897.9 1766.58   6
   2   6  -1 38757.2 1955.81   2
   2  -6  -1 40636.4 1855.06  13
  -2  -6  -1 42521.2 1983.24  13
  -2   6   0 7424.52 796.605   6
   2   6   0 6112.51 794.172   2
   2   6   0 7762.31 728.321   6
   2  -6   0 7318.01 790.674  13
  -2  -6   0 8107.11 893.617  13
   2  -6   1 40153.8 1798.56  13
  -2   6   1 43297.6 1614.02   6
   2   6   1 41053.9 1969.71   2
   2   6   1 39423.4 1646.78   6
  -2  -6   1 41072.8 1938.23  13
   2  -6   2 57140.8 2144.50  13
   2   6   2 64045.9 2319.42   6
   2   6   2 55810.5 2251.08   2
  -2  -6   2 58811.5 2284.33  13
  -2  -7  -5 774.016 227.731   3
  -2  -7  -5 716.485 244.300   8
   2  -7  -5 947.064 250.311   8
   2  -7  -5 750.183 226.922   3
  -2   7  -5 863.367 241.604   3
  -2  -7  -5 1394.36 323.729  10
   2  -7  -5 1329.68 289.962  10
   2   7  -5 728.048 233.092   3
  -2   7  -4 2002.68 393.675   3
  -2  -7  -4 1538.95 384.849   8
   2  -7  -4 1175.62 346.723   8
  -2  -7  -4 2081.80 472.204  10
   2   7  -4 2048.93 418.914   3
   2  -7  -4 2120.67 447.376  10
   2   7  -3 4966.35 589.108   3
  -2   7  -3 4514.31 552.222   3
  -2  -7  -3 4731.16 618.326  10
   2  -7  -3 5351.80 666.704  10
   2   7  -2 17504.5 1543.17   7
  -2   7  -2 15251.0 1445.52   7
  -2  -7  -2 17793.7 1442.86  13
  -2   7  -2 15892.5 1512.02   2
   2  -7  -2 17818.8 1415.14  13
  -2   7  -2 19819.1 1482.08  12
   2   7  -2 17094.4 1417.19   2
   2   7  -1 5390.77 761.753   6
   2  -7  -1 5838.21 813.040  13
   2   7  -1 5256.18 811.403   2
  -2  -7  -1 5985.82 869.131  13
  -2   7  -1 6266.26 752.963  12
   2   7   0 16183.5 1149.00   6
   2  -7   0 17962.4 1335.68  13
   2   7   0 16040.8 1359.57   2
  -2  -7   0 18233.1 1425.03  13
  -2   7   1 5344.23 685.591   6
   2  -7   1 6074.60 804.879  13
   2   7   1 6521.02 738.783   6
   2   7   1 6406.60 880.947   2
  -2  -7   1 6377.90 881.231  13
  -2  -7   2 17887.1 1404.15  13
   2  -7   2 15662.9 1286.32  13
   2   7   2 17102.7 1376.15   2
  -2   7   2 17407.7 1554.43   2
   2   7   2 16396.6 1255.55   6
  -2  -8  -5 104.944 177.636   8
  -2  -8  -5 132.782 161.025   3
   2  -8  -5-20.5991 156.322   3
   2  -8  -5 309.874 174.335  10
  -2  -8  -5 475.847 213.083  10
   2   8  -5 210.336 164.900   3
  -2   8  -5 92.2779 142.463   3
   2   8  -4 65.7983 200.271   3
  -2  -8  -4 259.295 257.592   8
  -2  -8  -4 46.6496 237.943  10
   2  -8  -4 398.230 279.547  10
  -2   8  -4-36.5061 201.263   3
   2  -8  -4-197.311 232.012   8
   2   8  -3 6137.30 670.104   3
  -2  -8  -3 4514.22 623.810  10
   2  -8  -3 4543.42 632.840  10
  -2   8  -3 5070.54 616.083   3
   2   8  -2 21138.0 1845.04   7
  -2  -8  -2 21047.1 1723.40  13
   2   8  -2 21897.1 1174.65   3
  -2   8  -2 21364.7 1125.30   3
  -2  -8  -2 22593.4 1261.09  10
   2  -8  -2 20100.9 1663.59  13
   2   8  -1 7002.69 1043.32   2
   2  -8  -1 7293.47 999.400  13
  -2   8  -1 6680.24 844.692  12
   2   8  -1 5843.28 883.518   6
  -2  -8  -1 8078.85 1103.83  13
   2   8   0 812.702 395.860   2
   2  -8   0 1267.40 456.318  13
   2   8   0 284.216 223.833   6
  -2  -8   0 1021.07 445.199  13
   2   8   1 6690.95 976.007   2
  -2   8   1 7407.13 936.160   6
   2  -8   1 7398.11 975.027  13
  -2  -8   1 7289.20 1013.15  13
   2   8   1 7488.66 866.354   6
   2   8   2 19191.2 1492.94   6
   2   8   2 19747.5 1615.51   2
  -2  -8   2 18637.5 1573.86  13
  -2   8   2 19875.0 1807.32   2
   2  -9  -5-41.1590 111.589   3
  -2  -9  -5 112.623 131.829   8
  -2  -9  -5 223.498 122.268   3
  -2   9  -5 267.384 125.024   3
   2   9  -5 7.02597 113.663   3
   2  -9  -4 873.357 301.875   8
   2   9  -4 919.023 321.099   3
   2  -9  -4 1150.25 339.809  10
  -2  -9  -4 1305.81 359.762  10
  -2   9  -4 981.024 297.045   3
  -2  -9  -4 1062.55 333.036   8
  -2   9  -3 20603.1 1165.77   3
   2   9  -3 20462.9 1171.35   3
   2  -9  -3 20873.8 1304.18  10
  -2  -9  -3 21998.0 1324.58  10
  -2   9  -2 12120.6 909.641   3
   2   9  -2 10585.9 1426.04   7
   2   9  -2 13439.5 960.488   3
  -2  -9  -2 13331.3 1039.24  10
  -2   9  -1 2851.65 441.635   3
   2   9  -1 3139.37 766.845   2
   2   9  -1 2712.19 437.800   3
   2  -9  -1 3163.96 717.237  13
  -2  -9  -1 3525.98 790.388  13
   2  -9   0 22446.5 1796.34  13
   2   9   0 20214.2 1577.80   6
  -2  -9   0 23103.6 1899.11  13
  -2   9   0 17240.6 1396.87  12
   2   9   0 22854.2 1966.88   2
   2   9   1 2161.38 581.841   6
   2  -9   1 4290.56 777.918  13
  -2  -9   1 3154.42 748.861  13
   2   9   1 3215.54 775.625   2
  -2   9   2 11652.9 1458.81   2
  -2 -10  -4 468.588 216.461   8
  -2  10  -4 554.257 228.352   3
  -2 -10  -4 545.405 265.950  10
   2 -10  -4 631.390 271.436  10
   2  10  -4 411.089 227.135   3
   2 -10  -4 468.389 236.454   8
   2 -10  -3 1126.57 385.492  10
  -2 -10  -3 1366.10 428.227  10
   2  10  -3 1053.03 334.489   3
  -2  10  -3 1049.76 350.542   3
  -2  10  -2 442.325 249.856   3
   2  10  -2 1258.19 365.186   3
  -2 -10  -2 772.460 359.185  10
   2  10  -1 2552.70 421.795   4
   2  10  -1 1686.17 605.712   7
   2  10  -1 2033.16 648.481   2
   2 -10  -1 2219.44 677.466  13
  -2  10  -1 4197.55 923.940   2
  -2  10  -1 1963.00 408.057   4
  -2 -10  -1 2363.49 751.207  13
   2  10   0 483.666 309.312   2
   2  10   0 309.488 190.449   4
  -2  10   0 338.791 223.867   4
   2 -10   0 821.627 402.745  13
   2  10   0-154.733 462.514   6
  -2 -10   0 577.792 458.752  13
  -2  10   0 428.245 374.724   2
   2  10   1 2140.02 413.038   4
  -2 -10   1 2147.65 568.368  13
   2  10   1 1280.49 460.136   6
  -2  10   1 1744.03 422.125   4
   2 -10   1 1859.20 588.959  13
  -2  10   1 3643.65 993.549   2
  -2  10   2 684.911 215.842   4
   2  10   2 726.979 216.483   4
  -2 -11  -4 1472.77 284.907   8
   2 -11  -4 947.331 237.666   8
   2 -11  -4 1176.21 278.444  10
  -2 -11  -4 959.037 271.084  10
   2 -11  -3 2315.41 451.458  10
   2  11  -3 2078.99 406.079   3
  -2  11  -3 1892.06 405.301   3
  -2 -11  -3 2737.42 483.476  10
  -2  11  -2 2497.21 413.128   4
  -2 -11  -2 3283.25 557.341  10
   2 -11  -2 2992.60 565.402  10
   2  11  -2 2478.71 408.204   4
  -2 -11  -1 7986.28 842.580  10
  -2  11  -1 10525.6 973.199   4
   2  11  -1 10352.7 893.164   4
  -2 -11   0 722.788 460.549  13
   2  11   0 1742.76 535.381   6
  -2  11   0 1528.87 414.055   4
  -2  11   0 935.159 469.581   2
   2  11   0 1209.54 345.445   4
   2 -11   0 677.067 473.938  13
   2  11   0 1756.98 605.736   2
   2  11   1 9373.36 850.328   4
  -2  11   1 9079.96 900.823   4
  -2  11   2 2801.54 429.376   4
   2  11   2 2585.76 398.823   4
   2 -12  -4 2851.94 306.335   8
  -2 -12  -4 3349.63 339.235  10
   2 -12  -4 3351.52 343.712  10
  -2 -12  -4 2669.44 315.092   8
  -2 -12  -3 1051.05 296.327  10
   2 -12  -3 681.776 268.673  10
   2 -12  -2 3600.40 588.621  10
   2  12  -2 2742.44 403.606   4
  -2 -12  -2 2950.61 508.003  10
  -2  12  -2 2563.00 412.708   4
  -2  12  -1 11804.6 978.397   4
  -2 -12  -1 9502.78 854.818  10
   2  12  -1 12760.0 954.609   4
   2  12   0 923.869 343.318   4
  -2  12   0 1219.37 400.555   4
  -2  12   1 11894.4 993.533   4
   2  12   1 12133.8 935.470   4
   2  12   2 3368.96 434.955   4
  -2  12   2 2991.53 442.899   4
  -2 -13  -3 1228.98 271.310  10
   2 -13  -3 1009.77 265.059  10
  -2 -13  -3 825.574 250.966   8
   2  13  -2 977.843 226.412   4
   2 -13  -2 1002.58 333.058  10
  -2  13  -2 882.352 234.144   4
  -2 -13  -2 745.911 283.421  10
  -2  13  -1 617.620 281.773   4
   2  13  -1 663.142 279.202   4
   2  13   0 531.517 239.087   4
  -2  13   0 671.392 280.841   4
   2  13   1 765.193 285.899   4
  -2  13   1 751.206 310.691   4
   2  13   2 1015.76 229.933   4
  -2  13   2 783.378 180.032   4
   2 -14  -3 405.029 143.857   8
   2 -14  -3 484.419 138.488  10
  -2 -14  -2 1852.31 270.965  10
   2 -14  -2 2728.27 404.736  10
   2  14  -1 906.728 247.702   4
  -2  14  -1 779.649 258.422   4
   2 -14  -1 1281.26 339.793  10
  -2  14   0 15254.7 948.478   4
   2  14   0 13943.5 885.819   4
  -2  14   1 781.129 236.007   4
   2  14   1 913.173 246.107   4
  -2  14   2 1986.64 247.351   4
   2  14   2 2165.87 248.594   4
   2 -15  -2 495.743 132.673  10
   2 -15  -1-62.8171 174.394  10
  -2  15  -1 469.458 169.932   4
   2  15  -1 286.770 139.746   4
   2  15   0 10989.8 667.820   4
  -2  15   0 10251.0 673.566   4
   2  15   1 318.527 136.065   4
  -2  15   1 113.835 123.892   4
   2  16   0-119.404 115.457   4
  -2  16   0-113.857 107.710   4
   3   0  -6 58.2222 101.549   3
  -3   0  -6 150.616 91.8746   3
  -3   0  -5 78.4861 220.650   8
  -3   0  -5 34.4708 204.560   3
   3   0  -5-321.708 248.716   3
  -3   0  -4 147.163 193.753   8
   3   0  -4 507.272 235.618   3
   3   0  -4 864.681 383.517   1
  -3   0  -4 297.012 256.913   3
   3   0  -4 155.608 257.522  11
  -3   0  -4 1014.55 434.562   1
   3   0  -3-707.897 378.121   7
   3   0  -3 68.6552 201.261   1
   3   0  -2 171.490 203.526   1
   3   0  -2 91.0492 260.335   7
  -3   0  -1 808.068 237.782  12
   3   0  -1 898.057 196.426   2
   3   0   0 170.208 132.156   7
   3   0   1 848.093 192.458   2
  -3   0   2 351.572 107.928  13
   3  -1  -6 222.415 118.709   3
  -3   1  -6 357.625 126.947   3
   3   1  -6 481.986 139.507   3
  -3  -1  -6 424.486 131.553   3
   3   1  -5 18139.4 1031.88   3
  -3   1  -5 16257.9 1171.04   8
  -3  -1  -5 17673.7 997.904   3
   3  -1  -5 17868.6 1036.14   3
  -3   1  -5 18625.0 993.717   3
  -3  -1  -5 15404.9 1107.76   8
  -3  -1  -4 1830.37 421.669   8
  -3   1  -4 1145.43 344.426   8
   3  -1  -4 1811.06 542.897   1
  -3  -1  -4 2438.47 659.716   1
  -3   1  -4 2095.74 619.781   1
  -3  -1  -4 1361.88 347.202   3
  -3  -1  -4 1030.79 353.880  10
   3   1  -4 1132.57 324.951  11
   3  -1  -4 1498.10 353.567  11
   3  -1  -4 1905.23 406.566   3
   3   1  -4 474.980 407.854   1
   3   1  -4 1705.12 370.884   3
  -3   1  -4 1273.70 335.046   3
   3  -1  -3 13343.7 1277.29   1
   3   1  -3 10911.4 1183.88   7
   3   1  -3 13564.9 1253.15   1
   3  -1  -2 9609.80 888.689   7
   3   1  -2 9509.29 831.457   7
   3   1  -2 9841.45 829.858   1
   3  -1  -2 9975.88 844.648   1
   3   1  -1 43699.4 1121.51   2
   3  -1  -1 46850.9 1313.76   1
   3   1  -1 45723.0 1077.81   6
   3   1  -1 45502.5 1271.86   1
  -3   1  -1 48255.4 1397.88  12
   3   1   0 115528. 1632.43   7
   3   1   0 115510. 1781.94   6
  -3  -1   0 114450. 1153.11  12
   3   1   1 42123.0 1103.41   2
   3   1   2 7521.68 454.419   2
  -3  -1   2 6500.83 429.422  13
   3   2  -6 2.02837 87.7950   3
  -3   2  -6 102.985 81.0848   3
  -3  -2  -6 179.047 88.0944   3
  -3  -2  -5 3649.53 565.856   8
  -3   2  -5 3728.53 481.343   3
   3  -2  -5 4448.48 516.391  11
   3  -2  -5 4562.85 554.865   3
  -3  -2  -5 3980.49 511.311   3
   3   2  -5 3959.43 508.589   3
  -3  -2  -4 1823.33 566.427   1
  -3   2  -4 4087.00 895.508   1
  -3  -2  -4 2612.14 499.082  10
   3   2  -4 2421.40 461.905  11
   3  -2  -4 2970.65 470.464   3
   3   2  -4 3288.22 800.694   1
   3   2  -4 3051.03 457.325   3
  -3  -2  -4 2691.81 483.866   8
   3  -2  -4 1423.25 507.043   1
  -3  -2  -4 2957.75 448.032   3
   3  -2  -4 2545.95 429.327  11
  -3   2  -4 2821.09 431.702   3
  -3   2  -4 2444.37 511.238   8
  -3  -2  -3 2978.24 671.395   1
   3  -2  -3 3428.26 698.097   1
   3   2  -3 1785.11 601.016   7
   3   2  -3 3209.29 643.694   1
   3   2  -2 5172.94 635.639   7
   3   2  -2 4351.10 382.619   2
  -3  -2  -2 4646.42 432.543  13
   3  -2  -2 5739.83 667.922   1
   3   2  -2 5180.45 621.694   1
   3   2  -1 43885.9 1424.47   7
  -3   2  -1 43732.8 1370.14  12
   3   2  -1 42920.1 1195.48   6
  -3  -2  -1 46743.2 1385.01  13
   3   2  -1 45226.8 1303.27   1
   3   2  -1 44179.1 1295.50   2
   3  -2  -1 42978.1 1344.15   1
   3   2   0 16115.7 746.764   7
   3   2   0 15591.8 695.783   6
  -3  -2   0 15171.5 774.639  13
  -3  -2   1 47085.3 1386.40  13
   3   2   1 44905.5 1304.81   2
   3   2   2 4974.54 424.428   2
  -3  -2   2 4084.73 393.994  13
   3   3  -5 912.755 304.758   3
  -3  -3  -5 1614.41 392.311   8
   3  -3  -5 792.087 291.339   3
  -3   3  -5 1203.03 308.813   3
   3  -3  -5 805.565 286.881  11
  -3  -3  -5 1224.37 298.363   3
  -3  -3  -4 6484.17 722.413   8
  -3   3  -4 5590.82 1133.61   1
  -3   3  -4 6814.74 658.374   3
   3   3  -4 6998.08 685.045  11
  -3   3  -4 6374.48 819.669   8
  -3  -3  -4 5829.52 1037.54   1
   3  -3  -4 5539.55 1032.63   1
  -3  -3  -4 5954.19 722.935  10
   3  -3  -4 5316.50 640.281  10
   3   3  -4 8507.69 750.811   3
   3  -3  -4 6331.25 658.094  11
   3  -3  -4 5573.63 646.527   8
  -3   3  -3 2652.89 691.865   1
   3  -3  -3 3794.90 739.148   1
   3   3  -3 2510.72 579.968   7
  -3  -3  -3 2464.42 723.274   1
   3   3  -3 3315.18 624.774   1
   3   3  -2 18799.4 1261.30   7
  -3   3  -2 14602.1 812.019   7
   3  -3  -2 20883.0 1254.09   1
  -3   3  -2 18420.8 1219.53  12
   3   3  -2 15888.5 849.151   2
  -3  -3  -2 14999.1 872.232  13
   3   3  -2 19440.0 1184.45   1
   3   3  -1 5535.65 513.134   6
   3   3  -1 4869.04 549.509   7
  -3  -3  -1 6025.66 597.744  13
   3   3  -1 5170.35 542.254   2
   3  -3  -1 5382.39 539.937   1
   3   3  -1 5515.44 499.001   1
  -3   3  -1 6071.08 583.457  12
   3   3   0 32663.0 1081.11   6
  -3  -3   0 32998.3 1305.36  13
   3  -3   0 33612.0 1195.95  13
   3   3   1 5802.14 555.005   2
  -3  -3   1 6056.57 590.877  13
   3   3   1 6005.11 615.631   6
   3   3   2 18068.7 934.069   2
  -3  -3   2 17322.9 920.089  13
   3   3   3 3174.37 647.438   6
   3  -4  -5-1.90229 215.688   3
  -3  -4  -5-22.1426 239.299   8
   3   4  -5-82.7123 219.816   3
  -3  -4  -5 115.769 207.193   3
   3  -4  -5 1.22026 195.374  11
  -3   4  -5 153.924 183.761   3
   3   4  -4 10983.7 847.165   3
  -3   4  -4 11134.0 820.940   3
   3  -4  -4 8891.74 837.710   8
   3  -4  -4 8689.35 744.272  11
  -3  -4  -4 8641.30 859.124  10
   3  -4  -4 9444.20 877.444  10
  -3  -4  -4 10330.3 885.371   8
  -3   4  -3 674.236 479.836   1
   3   4  -3 686.187 380.717   7
   3   4  -3 771.368 330.468   1
   3  -4  -3 1569.62 477.115   1
  -3  -4  -3 581.803 349.639   1
  -3   4  -2 10649.1 856.934   7
  -3   4  -2 13622.7 1112.10  12
   3   4  -2 12086.4 855.772   2
   3   4  -2 13948.7 1126.65   7
  -3  -4  -2 13641.7 960.810  13
   3  -4  -2 15913.4 1112.69   1
   3   4  -2 15334.5 1071.17   1
   3   4  -1 88773.3 2415.81   7
  -3  -4  -1 92395.2 2429.27  13
   3   4  -1 87442.8 2150.97   6
   3   4  -1 89100.8 2360.08   2
  -3   4  -1 85045.8 2217.64  12
   3  -4  -1 90234.8 2248.99  13
   3   4  -1 87408.2 1942.46   1
  -3  -4   0 341.212 280.029  13
   3   4   0 422.232 251.863   2
   3   4   0 353.975 217.175   6
   3  -4   0 147.473 213.797  13
   3   4   1 85048.0 2206.81   6
   3  -4   1 88879.9 2188.08  13
  -3   4   1 79409.9 1553.01   6
   3   4   1 86010.5 2295.62   2
  -3  -4   1 92478.3 2427.70  13
   3   4   2 15328.5 1179.90   6
  -3  -4   2 12210.1 888.136  13
   3   4   2 13342.1 912.615   2
   3   4   3 1786.05 496.953   6
  -3  -5  -5 1601.01 328.732   3
  -3  -5  -5 1286.31 350.100   8
  -3   5  -5 991.076 276.594   3
   3   5  -5 1282.96 322.995   3
   3  -5  -5 1035.95 292.747   3
   3  -5  -5 1400.26 302.305  10
  -3  -5  -4 10439.8 890.869   8
   3  -5  -4 11161.9 928.742   8
  -3   5  -4 11585.0 859.528   3
   3  -5  -4 10716.3 806.759  11
   3  -5  -4 11072.0 945.348  10
  -3  -5  -4 10067.0 906.594  10
   3   5  -4 13462.5 925.801   3
  -3   5  -3 853.721 378.754   1
   3  -5  -3 2416.85 562.772   1
   3   5  -3 1065.95 393.322   1
   3   5  -3 731.462 402.225   7
  -3  -5  -3 1154.41 341.417  10
  -3   5  -3 1095.23 264.870   3
   3  -5  -3 944.044 271.619  10
  -3  -5  -3 1057.05 432.387   1
   3   5  -3 2086.50 367.197   3
   3   5  -2 4361.09 682.440   7
  -3   5  -2 3676.05 572.051   7
   3   5  -2 3534.56 570.818   1
   3   5  -2 4114.64 568.673   2
   3  -5  -2 4337.11 625.609   1
  -3   5  -2 4906.88 709.490  12
  -3  -5  -2 4283.49 606.466  13
  -3  -5  -1 11311.9 982.002  13
  -3   5  -1 10598.8 879.778  12
   3   5  -1 9360.01 881.826   7
   3   5  -1 9329.01 791.892   6
   3  -5  -1 11722.7 816.997   1
   3   5  -1 10284.7 685.030   1
   3   5  -1 9221.01 872.490   2
   3  -5  -1 11116.8 901.951  13
   3   5   0 1846.86 445.861   2
  -3  -5   0 2039.41 468.891  13
   3   5   0 2373.22 394.105   6
   3  -5   0 2114.79 448.994  13
   3  -5   1 9903.99 827.751  13
   3   5   1 10971.4 836.069   6
  -3   5   1 10029.2 700.296   6
  -3  -5   1 10477.4 941.095  13
   3   5   1 10578.4 930.627   2
   3   5   2 4251.60 644.109   6
  -3  -5   2 4869.24 645.999  13
   3   5   2 3410.04 524.387   2
   3   5   3 836.531 332.191   6
   3  -6  -5 973.791 268.829   3
  -3  -6  -5 965.270 257.178   3
   3  -6  -5 962.224 240.853   8
  -3  -6  -5 1629.88 360.347   8
   3  -6  -5 740.882 238.305  10
   3   6  -5 925.045 285.026   3
  -3   6  -5 1072.89 266.308   3
  -3  -6  -4 428.226 259.682   8
   3  -6  -4 211.033 224.672   8
   3  -6  -4 340.848 227.948  10
  -3  -6  -4 570.573 308.205  10
   3   6  -4 509.806 258.382   3
  -3   6  -4 425.780 257.334   3
   3   6  -3 14439.4 950.978   3
   3  -6  -3 13179.8 1010.54  10
  -3   6  -3 14419.2 933.133   3
  -3  -6  -3 11774.9 951.512  10
  -3   6  -2 16063.6 1337.15  12
   3   6  -2 12974.2 1122.37   2
  -3  -6  -2 14958.4 1229.18  13
   3   6  -2 14981.3 1345.69   7
  -3   6  -2 11518.3 1119.62   7
   3  -6  -1 3830.72 597.547  13
  -3  -6  -1 4031.64 672.101  13
   3   6  -1 3311.09 562.544   6
  -3   6  -1 4366.99 639.753  12
   3   6  -1 3678.15 660.870   7
   3   6  -1 3411.56 616.015   2
   3   6   0 73534.9 2623.40   2
   3   6   0 75827.5 2212.44   6
   3  -6   0 75027.4 2439.18  13
  -3  -6   0 72749.6 2638.63  13
   3   6   1 3687.86 610.001   2
   3  -6   1 4320.49 617.694  13
   3   6   1 4033.67 562.047   6
  -3   6   1 4112.75 550.642   6
  -3  -6   1 3960.85 651.636  13
  -3  -6   2 15253.2 1234.41  13
   3   6   2 15222.3 1184.62   6
   3   6   2 13933.7 1144.20   2
   3  -7  -5 366.837 180.247   3
  -3  -7  -5 375.323 193.854   3
   3  -7  -5-26.8292 152.224   8
  -3  -7  -5 501.062 224.916   8
  -3   7  -5 374.730 172.286   3
   3  -7  -5 157.176 140.654  10
   3   7  -5 137.175 177.507   3
   3  -7  -4 470.105 263.420   8
  -3  -7  -4 544.620 287.947  10
   3  -7  -4 1298.58 342.098  10
   3   7  -4 470.611 261.171   3
  -3  -7  -4 1140.21 328.855   8
  -3   7  -4 382.939 240.016   3
  -3  -7  -3 13489.3 1026.97  10
   3   7  -3 15148.1 1011.13   3
  -3   7  -3 14253.7 968.087   3
   3  -7  -3 14689.8 1080.06  10
   3   7  -2 12063.5 1282.18   7
  -3  -7  -2 11499.5 1194.65  13
  -3   7  -2 12709.6 1265.69  12
   3   7  -2 10626.1 1124.93   2
   3   7  -1 4222.88 749.490   7
  -3  -7  -1 4880.42 828.792  13
   3   7  -1 4834.49 717.718   6
   3  -7  -1 4323.40 708.603  13
  -3   7  -1 5037.00 740.761  12
   3   7  -1 4839.48 798.174   2
   3   7   0 6303.35 760.763   6
   3  -7   0 6353.55 845.344  13
  -3  -7   0 6851.02 917.491  13
   3   7   0 6119.73 865.779   2
   3  -7   1 4576.86 693.820  13
   3   7   1 4893.86 655.738   6
   3   7   1 4661.09 772.192   2
  -3  -7   1 5142.60 814.317  13
   3   7   2 13154.9 1187.05   6
   3   7   2 11313.1 1141.29   2
  -3  -7   2 12132.6 1207.40  13
  -3  -8  -5 95.1993 174.309   8
   3  -8  -5 101.888 125.900   3
  -3  -8  -5-47.6266 129.119   3
   3   8  -5-82.1970 153.692   3
  -3   8  -5-16.5599 120.606   3
   3  -8  -5-3.43131 130.283  10
   3  -8  -4 1165.39 339.896   8
  -3   8  -4 1587.66 364.833   3
   3   8  -4 1334.20 339.012   3
  -3  -8  -4 1390.87 388.086  10
   3  -8  -4 1730.52 399.226  10
  -3  -8  -4 1943.89 403.220   8
   3  -8  -3 12891.2 1055.16  10
  -3   8  -3 11640.3 888.263   3
   3   8  -3 13326.7 962.871   3
  -3  -8  -3 12102.6 1007.21  10
   3   8  -2 1854.81 529.415   7
  -3  -8  -2 2056.15 585.386  13
  -3   8  -2 2070.26 525.344  12
  -3   8  -2 1876.48 357.331   3
   3   8  -2 1176.00 326.396   3
  -3  -8  -2 1391.81 339.436  10
  -3   8  -2 1345.88 476.085   7
  -3   8  -1 3406.58 640.066  12
   3   8  -1 3132.92 648.761   6
   3  -8  -1 3552.66 743.813  13
   3   8  -1 2838.81 701.155   7
  -3  -8  -1 3815.03 804.032  13
   3   8  -1 2705.32 642.564   2
   3   8   0 8915.77 1127.91   2
   3   8   0 9951.91 1022.76   6
  -3  -8   0 10470.7 1216.63  13
   3  -8   0 10210.1 1156.03  13
  -3  -8   1 4495.11 838.634  13
   3   8   1 3304.52 688.265   2
   3  -8   1 3097.87 688.709  13
   3   8   1 2931.62 571.005   6
   3   8   2 2040.41 542.326   2
  -3  -8   2 1174.62 425.581  13
   3   8   2 914.257 279.873   6
  -3  -9  -5 201.359 131.095   8
  -3  -9  -4 2685.62 431.883   8
   3  -9  -4 1819.98 381.402   8
  -3   9  -4 2234.94 394.535   3
  -3  -9  -4 2441.53 461.527  10
   3   9  -4 1411.53 353.321   3
   3  -9  -4 2725.96 452.387  10
   3   9  -3 9685.48 826.871   3
  -3   9  -3 9590.09 821.081   3
  -3  -9  -3 9312.17 901.361  10
   3  -9  -3 9676.53 907.628  10
   3   9  -2 3360.41 749.953   7
  -3   9  -2 4480.05 584.228   3
   3   9  -2 4350.43 583.251   3
  -3  -9  -2 3398.56 555.006  10
   3   9  -1 6113.42 642.604   4
  -3   9  -1 6289.75 705.650   4
  -3   9  -1 5857.13 605.490   3
   3   9  -1 3977.60 1038.36   7
   3   9  -1 6169.90 1029.93   2
   3   9  -1 5246.09 916.346   6
  -3  -9  -1 7361.57 1138.63  13
   3  -9  -1 7551.65 1151.74  13
   3   9  -1 7220.19 662.179   3
   3  -9   0 3335.25 768.014  13
  -3   9   0 2930.64 655.338  12
   3   9   0 3506.65 782.648   2
   3   9   0 3151.33 653.503   6
  -3  -9   0 3533.25 794.876  13
   3   9   1 5809.68 600.996   4
   3  -9   1 7646.93 1097.27  13
  -3  -9   1 7526.11 1147.52  13
  -3   9   1 5902.30 681.099   4
   3   9   1 7510.57 1154.11   2
   3   9   1 6774.68 930.787   6
   3   9   2 2535.85 623.836   6
  -3 -10  -4 3125.80 447.146   8
   3 -10  -4 2190.12 372.147   8
  -3  10  -4 2241.73 358.307   3
   3  10  -4 1951.31 361.019   3
   3 -10  -4 2576.45 412.746  10
  -3 -10  -4 2835.55 448.722  10
   3  10  -3 6422.15 690.148   3
  -3  10  -3 6333.17 674.918   3
  -3 -10  -3 6464.05 733.693  10
   3 -10  -3 6397.69 737.376  10
  -3  10  -2 8662.85 816.437   4
  -3  10  -2 10482.0 866.630   3
  -3 -10  -2 10806.7 963.660  10
   3  10  -2 8602.28 730.068   4
   3  10  -2 11395.4 927.141   3
   3 -10  -1 10989.1 1492.07  13
  -3  10  -1 12277.9 1025.61   4
   3  10  -1 10069.9 1407.01   2
  -3 -10  -1 10604.0 909.816  10
  -3 -10  -1 12154.8 1543.84  13
   3  10  -1 11777.0 906.057   4
   3  10   0 1964.04 635.755   2
   3  10   0 1150.80 279.332   4
  -3  10   0 874.325 321.747   4
  -3 -10   0 988.408 530.481  13
   3 -10   0 1794.64 646.738  13
   3  10   0 752.879 306.939   6
  -3  10   1 12293.5 1054.47   4
   3 -10   1 11072.7 1406.02  13
   3  10   1 12362.1 1493.18   2
  -3 -10   1 11346.3 1478.42  13
   3  10   1 10859.4 1254.56   6
   3  10   1 12256.3 904.715   4
  -3  10   2 9097.12 822.055   4
   3  10   2 8197.42 684.576   4
   3 -11  -4 1267.77 258.475   8
  -3 -11  -4 2097.01 345.046  10
   3 -11  -4 1495.40 300.333  10
  -3 -11  -4 1422.79 306.360   8
  -3 -11  -3 236.649 231.655  10
   3 -11  -3-122.334 298.067  10
  -3  11  -2 3614.46 516.454   4
   3  11  -2 3259.89 449.672   4
  -3 -11  -2 4462.58 617.955  10
   3  11  -1 131.793 207.989   4
  -3  11  -1 106.042 233.666   4
   3  11   0 793.650 283.790   4
  -3  11   0 555.331 281.100   4
   3  11   1 102.144 183.781   4
  -3  11   1 11.4721 258.970   4
  -3  11   2 4334.01 561.979   4
   3  11   2 4100.37 493.145   4
  -3 -12  -4 5154.00 406.895   8
   3 -12  -4 5757.83 413.397  10
  -3 -12  -3 360.591 208.532   8
  -3 -12  -3 162.389 186.689  10
   3 -12  -3 303.715 231.867  10
  -3  12  -2 1116.13 298.621   4
   3  12  -2 1125.69 262.141   4
  -3 -12  -2 1286.88 353.897  10
   3 -12  -2 1456.89 403.136  10
   3  12  -1 1255.64 314.399   4
  -3  12  -1 1135.63 359.929   4
  -3  12   0 1944.21 452.096   4
   3  12   0 2407.59 447.225   4
   3  12   1 972.490 291.455   4
  -3  12   1 1330.89 384.356   4
  -3  12   2 801.434 254.667   4
   3  12   2 951.557 234.701   4
  -3 -13  -3 293.408 163.101   8
  -3 -13  -3 361.975 181.813  10
   3 -13  -3 1.89151 180.042  10
   3 -13  -2 785.939 311.601  10
  -3  13  -2 1130.23 239.433   4
   3  13  -2 1204.43 228.391   4
  -3 -13  -2 769.845 256.931  10
   3  13  -1 665.399 258.372   4
  -3  13  -1 617.003 267.571   4
  -3  13   0 613.184 288.915   4
   3  13   0 535.044 264.118   4
  -3  13   1 1045.05 333.422   4
   3  13   1 810.660 268.018   4
   3  13   2 894.859 206.282   4
  -3  13   2 915.822 212.986   4
   3 -14  -2 213.231 194.193  10
   3  14  -1 2210.32 350.153   4
   3 -14  -1 1615.82 362.877  10
  -3  14  -1 2655.62 397.723   4
  -3  14   0 1924.62 398.138   4
   3  14   0 1877.23 362.522   4
  -3  14   1 2033.87 359.647   4
   3  14   1 2463.21 361.129   4
   3 -15  -2 174.693 102.100  10
  -3  15  -1 1130.69 223.467   4
   3 -15  -1 619.627 209.709  10
   3  15  -1 1235.36 220.262   4
   3  15   0 2998.07 350.854   4
  -3  15   0 2766.50 354.637   4
  -3  15   1 1056.24 217.630   4
   3  15   1 962.691 200.058   4
   3  16   0 1349.83 177.315   4
  -3  16   0 1032.22 158.660   4
  -4   0  -5 2964.10 550.939   8
   4   0  -5 3743.63 499.498   3
  -4   0  -5 3006.38 441.688   3
  -4   0  -4 7002.52 774.054   8
   4   0  -4 7228.10 701.451  11
  -4   0  -4 8201.04 720.476   3
  -4   0  -4 7911.85 1240.16   1
   4   0  -4 6923.81 1128.16   1
   4   0  -4 9247.32 794.690   3
   4   0  -3 7639.97 1082.90   7
   4   0  -3 9508.25 1102.80   1
   4   0  -2 25972.0 1452.42   7
   4   0  -2 26288.9 1387.71   1
   4   0  -1 39821.1 1369.16   7
  -4   0  -1 43396.9 1362.88  12
   4   0  -1 39112.0 1187.30   2
   4   0  -1 43274.5 1337.49   1
   4   0   0 3163.06 330.484   7
   4   0   1 38029.8 1166.33   2
  -4  -1  -5 5377.70 688.034   8
  -4   1  -5 5188.69 681.208   8
   4   1  -5 5837.00 597.040   3
  -4   1  -5 6576.49 602.380   3
   4  -1  -5 5405.21 573.983  11
   4  -1  -5 5588.91 586.339   3
  -4  -1  -5 5764.31 565.546   3
  -4   1  -4 3128.84 454.088   3
  -4  -1  -4 2262.76 662.091   1
[truncated: 334,419 more chars]
